# Supplementary material for: PAF-Wnt signaling-induced cell plasticity is required for maintenance of breast cancer cell stemness
Source: Nat Commun. 2016 Feb 4;7:10633. doi: 10.1038/ncomms10633 (PMC4743006; doi:10.1038/ncomms10633)
Supplement: Supplementary Data 1 — Computational analysis of PAF promoter using MatInspector software (genomatix.de), human PAF proximal promoter (-1 kb) was analyzed with default options for identification of candidate transcription factors. [file ncomms10633-s2.xls]

## Sheet: AllMatchSummary_PAF.xls
Supplementary Data 1: : Computational analysis of PAF promoter using MatInspector software (genomatix.de), human PAF proximal promoter (-1 kb) was analyzed with default options for identification of candidate transcription factors.
Description: Computational analysis of PAF promoter using MatInspector software (genomatix.de), human PAF proximal promoter (-1 kb) was analyzed with default options for identification of candidate transcription factors.	Locus Id	Gene symbol	Family	Matrix	Opt. threshold	Start pos.	End pos.	Strand	Matrix sim.	Core sim.	Sequence
GXP_227770(KIAA0101	GXL_779254	KIAA0101, CSNK1G1	V$FKHD	V$FOXJ1.01	0.88	1	17	-	0.952	1	KIAA0101; casein kinase 1, gamma 1tgagactaAACAaaaac
GXP_227770(KIAA0101	GXL_779254	KIAA0101, CSNK1G1	V$SNAP	V$PSE.02	0.73	19	37	+	0.769	1	atcatCCTAaagacattta
GXP_227770(KIAA0101	GXL_779254	KIAA0101, CSNK1G1	V$HOMF	V$HMX2.03	0.81	26	44	-	0.823	1	gtttttTTAAatgtcttta
GXP_227770(KIAA0101	GXL_779254	KIAA0101, CSNK1G1	V$NKX6	V$NKX61.02	0.85	28	42	-	0.865	1	ttttTTAAatgtctt
GXP_227770(KIAA0101	GXL_779254	KIAA0101, CSNK1G1	V$MEF2	V$MEF2.01	0.77	27	49	+	0.812	0.75	aaagacatTTAAaaaaacccttg
GXP_227770(KIAA0101	GXL_779254	KIAA0101, CSNK1G1	V$SORY	V$SOX9.03	0.77	31	55	-	0.779	1	tgtttACAAgggtttttttaaatgt
GXP_227770(KIAA0101	GXL_779254	KIAA0101, CSNK1G1	V$ABDB	V$HOXA13.01	0.81	42	58	+	0.852	1	aacccttgTAAAcaagt
GXP_227770(KIAA0101	GXL_779254	KIAA0101, CSNK1G1	V$FKHD	V$FOXP1.01	0.93	44	60	+	0.99	1	cccttgtAAACaagttg
GXP_227770(KIAA0101	GXL_779254	KIAA0101, CSNK1G1	V$GRHL	V$GRHL3.01	0.82	50	62	+	0.829	0.783	taaacaAGTTgta
GXP_227770(KIAA0101	GXL_779254	KIAA0101, CSNK1G1	V$CART	V$PHOX2.01	0.87	50	70	-	0.873	1	gaagcTAATacaacttgttta
GXP_227770(KIAA0101	GXL_779254	KIAA0101, CSNK1G1	V$ETSF	V$PEA3.01	0.94	59	79	-	0.966	1	ggggaaaAGGAagctaataca
GXP_227770(KIAA0101	GXL_779254	KIAA0101, CSNK1G1	V$IRFF	V$IRF7.01	0.86	60	80	-	0.9	1	tgggGAAAaggaagctaatac
GXP_227770(KIAA0101	GXL_779254	KIAA0101, CSNK1G1	V$ETSF	V$SPIB.01	0.88	65	85	-	0.883	1	tggaatggGGAAaaggaagct
GXP_227770(KIAA0101	GXL_779254	KIAA0101, CSNK1G1	V$MZF1	V$MZF1.02	0.99	71	81	-	0.995	1	atGGGGaaaag
GXP_227770(KIAA0101	GXL_779254	KIAA0101, CSNK1G1	V$HOXF	V$NANOG.01	0.94	71	89	-	0.957	1	tctatggAATGgggaaaag
GXP_227770(KIAA0101	GXL_779254	KIAA0101, CSNK1G1	V$TEAF	V$TEAD.01	0.9	76	88	+	0.932	1	cccCATTccatag
GXP_227770(KIAA0101	GXL_779254	KIAA0101, CSNK1G1	V$ZF05	V$ZFP410.01	0.84	75	89	-	0.851	0.751	tctatgGAATgggga
GXP_227770(KIAA0101	GXL_779254	KIAA0101, CSNK1G1	V$STAT	V$STAT6.01	0.84	77	95	+	0.883	1	cccaTTCCatagaattgtt
GXP_227770(KIAA0101	GXL_779254	KIAA0101, CSNK1G1	V$SORY	V$SOX5.01	0.87	75	99	-	0.988	1	ctaaaaCAATtctatggaatgggga
GXP_227770(KIAA0101	GXL_779254	KIAA0101, CSNK1G1	V$FKHD	V$FOXP1_ES.01	1	86	102	-	1	1	atactaaAACAattcta
GXP_227770(KIAA0101	GXL_779254	KIAA0101, CSNK1G1	V$ZF03	V$ZNF217.01	0.9	88	100	+	0.91	1	GAATtgttttagt
GXP_227770(KIAA0101	GXL_779254	KIAA0101, CSNK1G1	V$CDXF	V$CDX1.01	0.94	88	106	+	0.946	1	gaattgtTTTAgtatggat
GXP_227770(KIAA0101	GXL_779254	KIAA0101, CSNK1G1	V$GREF	V$ARE.03	0.87	107	125	-	0.873	0.853	catgaactctttGTACagc
GXP_227770(KIAA0101	GXL_779254	KIAA0101, CSNK1G1	V$GREF	V$GRE.02	0.82	107	125	+	0.897	0.911	gctGTACaaagagttcatg
GXP_227770(KIAA0101	GXL_779254	KIAA0101, CSNK1G1	V$SORY	V$SOX6.01	0.97	107	131	+	0.979	1	gctgtACAAagagttcatgcctggg
GXP_227770(KIAA0101	GXL_779254	KIAA0101, CSNK1G1	V$AP2F	V$TCFAP2A.01	0.93	122	136	-	0.941	0.987	agtcccccAGGCatg
GXP_227770(KIAA0101	GXL_779254	KIAA0101, CSNK1G1	V$AP2F	V$TCFAP2C.02	0.93	122	136	+	0.965	1	catgCCTGggggact
GXP_227770(KIAA0101	GXL_779254	KIAA0101, CSNK1G1	V$EGRF	V$EGR1.01	0.79	121	137	+	0.793	0.798	tcatgcctgGGGGacta
GXP_227770(KIAA0101	GXL_779254	KIAA0101, CSNK1G1	V$INSM	V$INSM1.01	0.9	124	136	+	0.961	1	tgcctGGGGgact
GXP_227770(KIAA0101	GXL_779254	KIAA0101, CSNK1G1	V$HEAT	V$HSF1.04	0.76	128	152	+	0.768	1	tgggggactaaaggaaagTTCTcaa
GXP_227770(KIAA0101	GXL_779254	KIAA0101, CSNK1G1	V$ETSF	V$ERG.02	0.93	132	152	+	0.935	1	ggactaaaGGAAagttctcaa
GXP_227770(KIAA0101	GXL_779254	KIAA0101, CSNK1G1	V$MYT1	V$MYT1L.01	0.92	140	152	+	0.986	1	ggaaAGTTctcaa
GXP_227770(KIAA0101	GXL_779254	KIAA0101, CSNK1G1	V$NFAT	V$NFAT5.02	0.87	137	155	+	0.895	1	aaaGGAAagttctcaagtt
GXP_227770(KIAA0101	GXL_779254	KIAA0101, CSNK1G1	V$HEAT	V$HSF2.02	0.95	137	161	-	0.968	1	taaaagaacttgAGAActttccttt
GXP_227770(KIAA0101	GXL_779254	KIAA0101, CSNK1G1	V$NKXH	V$NKX23.01	0.8	145	163	+	0.844	0.782	gttctcaaGTTCttttaat
GXP_227770(KIAA0101	GXL_779254	KIAA0101, CSNK1G1	V$NKXH	V$NKX29.01	0.81	146	164	-	0.857	0.777	aattaaaaGAACttgagaa
GXP_227770(KIAA0101	GXL_779254	KIAA0101, CSNK1G1	V$ARID	V$BRIGHT.01	0.92	148	168	-	0.924	1	tcaaaATTAaaagaacttgag
GXP_227770(KIAA0101	GXL_779254	KIAA0101, CSNK1G1	V$HOMF	V$HHEX.01	0.95	149	167	+	0.96	1	tcaagttctttTAATtttg
GXP_227770(KIAA0101	GXL_779254	KIAA0101, CSNK1G1	V$HBOX	V$GSH1.01	0.85	150	168	+	0.87	1	caagttctttTAATtttga
GXP_227770(KIAA0101	GXL_779254	KIAA0101, CSNK1G1	V$BRNF	V$BRN2.03	0.92	153	171	+	0.921	1	gttcttttaATTTtgattt
GXP_227770(KIAA0101	GXL_779254	KIAA0101, CSNK1G1	V$HOMF	V$MSX.01	0.97	153	171	+	0.989	1	gttctttTAATtttgattt
GXP_227770(KIAA0101	GXL_779254	KIAA0101, CSNK1G1	V$NKX6	V$NKX61.01	0.91	155	169	+	0.917	1	tcttTTAAttttgat
GXP_227770(KIAA0101	GXL_779254	KIAA0101, CSNK1G1	V$NR2F	V$PNR.01	0.79	153	177	-	0.818	1	tgatgcaaaTCAAaattaaaagaac
GXP_227770(KIAA0101	GXL_779254	KIAA0101, CSNK1G1	V$HNF6	V$HNF6.01	0.81	160	176	-	0.84	1	gatgcaaaTCAAaatta
GXP_227770(KIAA0101	GXL_779254	KIAA0101, CSNK1G1	V$OCT1	V$OCT1.02	0.85	164	178	-	0.99	1	ttgATGCaaatcaaa
GXP_227770(KIAA0101	GXL_779254	KIAA0101, CSNK1G1	V$AARF	V$AARE.01	0.95	169	177	+	0.976	0.981	tTTGCatca
GXP_227770(KIAA0101	GXL_779254	KIAA0101, CSNK1G1	V$OCT1	V$POU3F3.01	0.81	167	181	+	0.815	1	gatttGCATcaaaaa
GXP_227770(KIAA0101	GXL_779254	KIAA0101, CSNK1G1	V$PARF	V$DBP.01	0.84	166	182	-	0.853	0.808	cttttTGATgcaaatca
GXP_227770(KIAA0101	GXL_779254	KIAA0101, CSNK1G1	V$STEM	V$OCT3_4.02	0.88	165	183	+	0.98	1	ttgatttGCATcaaaaagt
GXP_227770(KIAA0101	GXL_779254	KIAA0101, CSNK1G1	V$LEFF	V$TCF7L1.01	0.86	169	185	+	0.873	1	tttgcatCAAAaagtcc
GXP_227770(KIAA0101	GXL_779254	KIAA0101, CSNK1G1	V$HNFP	V$MIZF.01	0.84	176	188	-	0.914	1	agCGGActttttg
GXP_227770(KIAA0101	GXL_779254	KIAA0101, CSNK1G1	V$RUSH	V$SMARCA3.02	0.98	177	187	-	0.986	1	gcggACTTttt
GXP_227770(KIAA0101	GXL_779254	KIAA0101, CSNK1G1	V$MYT1	V$MYT1.01	0.75	177	189	+	0.756	1	aaaAAGTccgctt
GXP_227770(KIAA0101	GXL_779254	KIAA0101, CSNK1G1	V$HOMF	V$HMX3.02	0.92	178	196	+	0.936	1	aaaagtccgcTTAAtttca
GXP_227770(KIAA0101	GXL_779254	KIAA0101, CSNK1G1	V$BRNF	V$TST1.01	0.9	179	197	-	0.916	1	ctgaaATTAagcggacttt
GXP_227770(KIAA0101	GXL_779254	KIAA0101, CSNK1G1	V$DLXF	V$DLX3.01	0.91	180	198	+	0.922	1	aagtccgctTAATttcagg
GXP_227770(KIAA0101	GXL_779254	KIAA0101, CSNK1G1	V$HOXF	V$HOXB8.01	0.83	181	199	-	0.866	1	acctgaaATTAagcggact
GXP_227770(KIAA0101	GXL_779254	KIAA0101, CSNK1G1	V$NKX6	V$NKX61.01	0.91	184	198	+	0.961	1	ccgcTTAAtttcagg
GXP_227770(KIAA0101	GXL_779254	KIAA0101, CSNK1G1	V$NKXH	V$NKX25.02	0.88	184	202	+	0.957	1	ccgctTAATttcaggtttc
GXP_227770(KIAA0101	GXL_779254	KIAA0101, CSNK1G1	V$ETSF	V$FLI.01	0.81	184	204	-	0.825	0.75	gtgaaaCCTGaaattaagcgg
GXP_227770(KIAA0101	GXL_779254	KIAA0101, CSNK1G1	V$MEF3	V$SIX.01	0.89	191	203	+	0.998	1	attTCAGgtttca
GXP_227770(KIAA0101	GXL_779254	KIAA0101, CSNK1G1	V$PRDF	V$BLIMP1.01	0.81	190	208	-	0.831	1	ggaggtGAAAcctgaaatt
GXP_227770(KIAA0101	GXL_779254	KIAA0101, CSNK1G1	V$NGRE	V$IR1_NGRE.01	0.81	202	216	+	0.877	1	cacctccaGGAGtca
GXP_227770(KIAA0101	GXL_779254	KIAA0101, CSNK1G1	V$NGRE	V$IR1_NGRE.01	0.81	202	216	-	0.883	1	tgactcctGGAGgtg
GXP_227770(KIAA0101	GXL_779254	KIAA0101, CSNK1G1	V$BRN5	V$BRN5.03	0.76	202	224	-	0.788	1	aTAATgattgactcctggaggtg
GXP_227770(KIAA0101	GXL_779254	KIAA0101, CSNK1G1	V$HNF6	V$HNF6.01	0.81	206	222	+	0.852	1	tccaggagTCAAtcatt
GXP_227770(KIAA0101	GXL_779254	KIAA0101, CSNK1G1	V$HOXC	V$MEIS1.03	0.85	208	224	-	0.89	1	ataatGATTgactcctg
GXP_227770(KIAA0101	GXL_779254	KIAA0101, CSNK1G1	V$LEFF	V$LEF1.04	0.84	208	224	+	0.887	1	caggagTCAAtcattat
GXP_227770(KIAA0101	GXL_779254	KIAA0101, CSNK1G1	V$PBXC	V$PBX1_MEIS1.01	0.74	208	224	-	0.868	1	ataaTGATtgactcctg
GXP_227770(KIAA0101	GXL_779254	KIAA0101, CSNK1G1	V$CAAT	V$NFY.03	0.81	210	224	+	0.831	0.75	ggagTCAAtcattat
GXP_227770(KIAA0101	GXL_779254	KIAA0101, CSNK1G1	V$CLOX	V$CDP.02	0.94	209	227	+	0.947	1	aggagtCAATcattatgga
GXP_227770(KIAA0101	GXL_779254	KIAA0101, CSNK1G1	V$BRNF	V$BRN3.01	0.78	211	229	+	0.8	1	gagtcaatcATTAtggact
GXP_227770(KIAA0101	GXL_779254	KIAA0101, CSNK1G1	V$HNF1	V$HNF1.02	0.77	212	228	+	0.798	0.81	agtCAATcattatggac
GXP_227770(KIAA0101	GXL_779254	KIAA0101, CSNK1G1	V$LHXF	V$ISL1.01	0.82	210	232	-	0.881	1	ttaagtccaTAATgattgactcc
GXP_227770(KIAA0101	GXL_779254	KIAA0101, CSNK1G1	V$FKHD	V$FHXB.01	0.83	214	230	-	0.849	1	aagtccATAAtgattga
GXP_227770(KIAA0101	GXL_779254	KIAA0101, CSNK1G1	V$PDX1	V$PDX1.01	0.74	214	232	-	0.777	1	ttaagtccaTAATgattga
GXP_227770(KIAA0101	GXL_779254	KIAA0101, CSNK1G1	V$NKXH	V$NKX23.01	0.8	217	235	+	0.804	0.783	atcattatGGACttaaagc
GXP_227770(KIAA0101	GXL_779254	KIAA0101, CSNK1G1	V$HNF6	V$HNF6.01	0.81	219	235	-	0.869	0.806	gctttaagTCCAtaatg
GXP_227770(KIAA0101	GXL_779254	KIAA0101, CSNK1G1	V$NKXH	V$NKX31.01	0.84	218	236	-	0.849	1	agctttAAGTccataatga
GXP_227770(KIAA0101	GXL_779254	KIAA0101, CSNK1G1	V$ABDB	V$HOXB9.01	0.88	222	238	+	0.904	1	tatggactTAAAgctat
GXP_227770(KIAA0101	GXL_779254	KIAA0101, CSNK1G1	V$DMRT	V$DMRT5.01	0.8	233	253	+	0.818	0.883	agctataGTAActtttgaaga
GXP_227770(KIAA0101	GXL_779254	KIAA0101, CSNK1G1	V$MYT1	V$MYT1.02	0.88	237	249	-	0.882	1	caaAAGTtactat
GXP_227770(KIAA0101	GXL_779254	KIAA0101, CSNK1G1	V$NR2F	V$PNR.01	0.79	235	259	-	0.803	1	aaacgatctTCAAaagttactatag
GXP_227770(KIAA0101	GXL_779254	KIAA0101, CSNK1G1	V$EVI1	V$MEL1.03	0.95	245	261	+	0.952	0.854	ttttgaaGATCgtttgt
GXP_227770(KIAA0101	GXL_779254	KIAA0101, CSNK1G1	V$HZIP	V$HOMEZ.01	0.83	248	262	+	0.935	1	tgaagATCGtttgta
GXP_227770(KIAA0101	GXL_779254	KIAA0101, CSNK1G1	V$HOMF	V$HMX2.02	0.82	249	267	-	0.865	1	cgaattacAAACgatcttc
GXP_227770(KIAA0101	GXL_779254	KIAA0101, CSNK1G1	V$ATBF	V$ATBF1.01	0.79	252	268	+	0.842	1	gatcgtttgtAATTcgc
GXP_227770(KIAA0101	GXL_779254	KIAA0101, CSNK1G1	V$HBOX	V$GSH2.01	0.95	255	273	+	0.957	1	cgtttgTAATtcgctgtct
GXP_227770(KIAA0101	GXL_779254	KIAA0101, CSNK1G1	V$HOXF	V$HOXA5.01	0.84	256	274	+	0.844	1	gtttgtAATTcgctgtctt
GXP_227770(KIAA0101	GXL_779254	KIAA0101, CSNK1G1	V$EVI1	V$EVI1.02	0.83	277	293	-	0.899	1	tagaaAAGAaaacctag
GXP_227770(KIAA0101	GXL_779254	KIAA0101, CSNK1G1	V$EVI1	V$EVI1.01	0.72	282	298	-	0.764	0.784	ctgctTAGAaaagaaaa
GXP_227770(KIAA0101	GXL_779254	KIAA0101, CSNK1G1	V$BCL6	V$BCL6.02	0.77	284	300	-	0.787	1	gcctgctTAGAaaagaa
GXP_227770(KIAA0101	GXL_779254	KIAA0101, CSNK1G1	O$INRE	O$DINR.01	0.94	299	309	+	0.944	0.969	gcTCATttctg
GXP_227770(KIAA0101	GXL_779254	KIAA0101, CSNK1G1	V$MYT1	V$MYT1.02	0.88	314	326	-	0.882	1	gctAAGTttctga
GXP_227770(KIAA0101	GXL_779254	KIAA0101, CSNK1G1	V$PLAG	V$PLAGL1.02	0.81	328	350	-	0.891	1	tccaGGGGtacccgactagtggg
GXP_227770(KIAA0101	GXL_779254	KIAA0101, CSNK1G1	V$NGRE	V$IR1_NGRE.01	0.81	340	354	+	0.877	1	gtacccctGGAGagt
GXP_227770(KIAA0101	GXL_779254	KIAA0101, CSNK1G1	V$XBBF	V$XBOX.01	0.9	338	356	+	0.933	0.875	gggtaCCCCtggagagtcc
GXP_227770(KIAA0101	GXL_779254	KIAA0101, CSNK1G1	V$HEAT	V$HSF1.03	0.76	345	369	-	0.777	0.763	gtgggcggtaccAGGActctccagg
GXP_227770(KIAA0101	GXL_779254	KIAA0101, CSNK1G1	V$PLAG	V$PLAGL1.02	0.81	347	369	-	0.865	0.753	gtggGCGGtaccaggactctcca
GXP_227770(KIAA0101	GXL_779254	KIAA0101, CSNK1G1	O$XCPE	O$XCPE1.01	0.8	357	367	-	0.916	1	ggGCGGtacca
GXP_227770(KIAA0101	GXL_779254	KIAA0101, CSNK1G1	V$SP1F	V$SP1.03	0.91	356	372	-	0.91	1	caggtGGGCggtaccag
GXP_227770(KIAA0101	GXL_779254	KIAA0101, CSNK1G1	V$GLIF	V$GLIS3.01	0.88	358	372	+	0.908	0.789	ggtaCCGCccacctg
GXP_227770(KIAA0101	GXL_779254	KIAA0101, CSNK1G1	V$ZFHX	V$ZEB1.01	0.98	363	375	+	0.986	1	cgcccACCTgggg
GXP_227770(KIAA0101	GXL_779254	KIAA0101, CSNK1G1	V$HAND	V$TWIST.01	0.94	360	380	+	0.95	0.952	taccgccCACCtggggcgcct
GXP_227770(KIAA0101	GXL_779254	KIAA0101, CSNK1G1	V$ZF02	V$ZNF300.01	0.99	360	382	-	1	1	gtaggcgCCCCaggtgggcggta
GXP_227770(KIAA0101	GXL_779254	KIAA0101, CSNK1G1	V$PLAG	V$PLAGL1.01	0.87	361	383	-	0.884	1	cgtagGCGCcccaggtgggcggt
GXP_227770(KIAA0101	GXL_779254	KIAA0101, CSNK1G1	V$E2FF	V$E2F3.02	0.86	367	383	-	0.871	1	cgtagGCGCcccaggtg
GXP_227770(KIAA0101	GXL_779254	KIAA0101, CSNK1G1	V$PRDM	V$PRDM5.01	0.71	362	390	-	0.762	0.77	taggattcgTAGGcgccccaggtgggcgg
GXP_227770(KIAA0101	GXL_779254	KIAA0101, CSNK1G1	V$E2FF	V$E2F3.02	0.86	370	386	+	0.87	1	ctgggGCGCctacgaat
GXP_227770(KIAA0101	GXL_779254	KIAA0101, CSNK1G1	V$EGRF	V$EGR2.01	0.79	372	388	-	0.848	0.751	ggatTCGTaggcgcccc
GXP_227770(KIAA0101	GXL_779254	KIAA0101, CSNK1G1	V$ZF03	V$ZNF217.01	0.9	383	395	+	0.91	1	GAATcctaggcct
GXP_227770(KIAA0101	GXL_779254	KIAA0101, CSNK1G1	V$AHRR	V$AHRARNT.01	0.92	388	412	+	0.941	1	ctaggcctttgCGTGttgatggacg
GXP_227770(KIAA0101	GXL_779254	KIAA0101, CSNK1G1	V$HOXC	V$PBX1.01	0.78	400	416	+	0.815	0.783	gtgttGATGgacggatt
GXP_227770(KIAA0101	GXL_779254	KIAA0101, CSNK1G1	V$PBXC	V$PBX1_MEIS1.01	0.74	400	416	+	0.812	1	gtgtTGATggacggatt
GXP_227770(KIAA0101	GXL_779254	KIAA0101, CSNK1G1	V$HEAT	V$HSF2.02	0.95	414	438	+	0.961	1	attcgcgctgcaAGAAgcctcgccg
GXP_227770(KIAA0101	GXL_779254	KIAA0101, CSNK1G1	V$TALE	V$MEIS1.01	0.95	433	449	+	0.972	1	tcgccgcTGTCaccact
GXP_227770(KIAA0101	GXL_779254	KIAA0101, CSNK1G1	V$DICE	V$DICE.01	0.8	437	451	+	0.814	0.757	cgctGTCAccactgg
GXP_227770(KIAA0101	GXL_779254	KIAA0101, CSNK1G1	V$CTCF	V$CTCF.02	0.69	434	460	-	0.699	0.75	tgccaatgcccagtggtGACAgcggcg
GXP_227770(KIAA0101	GXL_779254	KIAA0101, CSNK1G1	V$BRAC	V$TBX20.02	0.89	437	459	-	0.984	1	gccaatgcccagtggtGACAgcg
GXP_227770(KIAA0101	GXL_779254	KIAA0101, CSNK1G1	V$BRNF	V$BRN2.01	0.86	447	465	-	0.866	0.933	ccAATTgccaatgcccagt
GXP_227770(KIAA0101	GXL_779254	KIAA0101, CSNK1G1	V$CLOX	V$CDP.02	0.94	452	470	-	0.956	1	ctgaacCAATtgccaatgc
GXP_227770(KIAA0101	GXL_779254	KIAA0101, CSNK1G1	V$HOMF	V$BSX.01	0.95	452	470	+	0.964	1	gcattggcAATTggttcag
GXP_227770(KIAA0101	GXL_779254	KIAA0101, CSNK1G1	V$NKX1	V$NKX11.01	0.84	453	469	-	0.846	1	tgaaccAATTgccaatg
GXP_227770(KIAA0101	GXL_779254	KIAA0101, CSNK1G1	V$CAAT	V$NFY.01	0.9	455	469	-	0.917	1	tgaaCCAAttgccaa
GXP_227770(KIAA0101	GXL_779254	KIAA0101, CSNK1G1	V$HOMF	V$BSX.01	0.95	453	471	-	0.95	1	cctgaaccAATTgccaatg
GXP_227770(KIAA0101	GXL_779254	KIAA0101, CSNK1G1	V$CART	V$ISX.01	0.85	454	474	+	0.858	1	attggcAATTggttcaggggg
GXP_227770(KIAA0101	GXL_779254	KIAA0101, CSNK1G1	V$DLXF	V$DLX5.01	0.91	455	473	-	0.922	1	cccctgaaccAATTgccaa
GXP_227770(KIAA0101	GXL_779254	KIAA0101, CSNK1G1	V$RXRF	V$VDR_RXR.03	0.74	456	480	+	0.777	1	tggcaattGGTTcagggggaacggc
GXP_227770(KIAA0101	GXL_779254	KIAA0101, CSNK1G1	V$XBBF	V$MIF1.01	0.76	462	480	+	0.833	0.85	ttggttcagggGGAAcggc
GXP_227770(KIAA0101	GXL_779254	KIAA0101, CSNK1G1	V$MZF1	V$MZF1.02	0.99	469	479	+	0.995	1	agGGGGaacgg
GXP_227770(KIAA0101	GXL_779254	KIAA0101, CSNK1G1	V$MYBL	V$VMYB.02	0.9	471	485	+	0.927	1	ggggAACGgcgcgga
GXP_227770(KIAA0101	GXL_779254	KIAA0101, CSNK1G1	V$PLAG	V$PLAG1.02	0.97	468	490	+	1	1	caGGGGgaacggcgcggaaccaa
GXP_227770(KIAA0101	GXL_779254	KIAA0101, CSNK1G1	O$TF2B	O$BRE.01	0.97	478	484	-	1	1	ccgCGCC
GXP_227770(KIAA0101	GXL_779254	KIAA0101, CSNK1G1	V$E2FF	V$E2F.03	0.85	474	490	+	0.948	1	gaacgGCGCggaaccaa
GXP_227770(KIAA0101	GXL_779254	KIAA0101, CSNK1G1	O$XCPE	O$XCPE1.01	0.8	479	489	+	0.896	1	gcGCGGaacca
GXP_227770(KIAA0101	GXL_779254	KIAA0101, CSNK1G1	V$CAAT	V$NFY.01	0.9	483	497	+	0.958	1	ggaaCCAAtgggagc
GXP_227770(KIAA0101	GXL_779254	KIAA0101, CSNK1G1	V$CLOX	V$CDP.02	0.94	482	500	+	0.96	1	cggaacCAATgggagcggt
GXP_227770(KIAA0101	GXL_779254	KIAA0101, CSNK1G1	V$OAZF	V$ROAZ.01	0.73	483	499	-	0.746	0.75	ccGCTCccattggttcc
GXP_227770(KIAA0101	GXL_779254	KIAA0101, CSNK1G1	V$SORY	V$SOX9.01	0.9	482	506	+	0.903	1	cggaacCAATgggagcggtggctcg
GXP_227770(KIAA0101	GXL_779254	KIAA0101, CSNK1G1	V$EREF	V$ESRRA.01	0.87	499	521	-	0.894	1	ctccAAGGtctctcccgagccac
GXP_227770(KIAA0101	GXL_779254	KIAA0101, CSNK1G1	V$SF1F	V$FTF.01	0.94	508	522	-	0.975	1	gctcCAAGgtctctc
GXP_227770(KIAA0101	GXL_779254	KIAA0101, CSNK1G1	V$E2FF	V$E2F2.01	0.85	515	531	-	0.885	1	ttcccGCGCgctccaag
GXP_227770(KIAA0101	GXL_779254	KIAA0101, CSNK1G1	V$ZF5F	V$ZF5.02	0.83	516	530	-	0.913	1	tcccgCGCGctccaa
GXP_227770(KIAA0101	GXL_779254	KIAA0101, CSNK1G1	V$E2FF	V$E2F2.01	0.85	516	532	+	0.896	1	ttggaGCGCgcgggaaa
GXP_227770(KIAA0101	GXL_779254	KIAA0101, CSNK1G1	V$ZF5F	V$ZF5.01	0.95	517	531	+	0.956	1	tggagcGCGCgggaa
GXP_227770(KIAA0101	GXL_779254	KIAA0101, CSNK1G1	V$E2FF	V$E2F.03	0.85	518	534	+	0.863	1	ggagcGCGCgggaaaga
GXP_227770(KIAA0101	GXL_779254	KIAA0101, CSNK1G1	V$ZF5F	V$ZF5.02	0.83	519	533	+	0.836	1	gagcgCGCGggaaag
GXP_227770(KIAA0101	GXL_779254	KIAA0101, CSNK1G1	O$XCPE	O$XCPE1.01	0.8	523	533	+	0.828	1	gcGCGGgaaag
GXP_227770(KIAA0101	GXL_779254	KIAA0101, CSNK1G1	V$E2FF	V$E2F.02	0.84	520	536	+	0.928	1	agcgcgcggGAAAgaga
GXP_227770(KIAA0101	GXL_779254	KIAA0101, CSNK1G1	V$NF1F	V$NF1.01	0.82	523	543	-	0.83	1	ataTTGGtctctttcccgcgc
GXP_227770(KIAA0101	GXL_779254	KIAA0101, CSNK1G1	V$ARID	V$ARID5A.01	0.87	528	548	-	0.874	1	agtttATATtggtctctttcc
GXP_227770(KIAA0101	GXL_779254	KIAA0101, CSNK1G1	V$ARID	V$JARID2.01	0.89	532	552	-	0.898	1	ccacagTTTAtattggtctct
GXP_227770(KIAA0101	GXL_779254	KIAA0101, CSNK1G1	V$FKHD	V$HFH1.01	0.84	537	553	+	0.873	1	ccaataTAAActgtggc
GXP_227770(KIAA0101	GXL_779254	KIAA0101, CSNK1G1	O$VTBP	O$MTATA.01	0.84	538	554	+	0.915	1	caataTAAActgtggcg
GXP_227770(KIAA0101	GXL_779254	KIAA0101, CSNK1G1	V$E2FF	V$RB_E2F1_DP1.01	0.71	544	560	-	0.726	0.796	ctatcCCGCcacagttt
GXP_227770(KIAA0101	GXL_779254	KIAA0101, CSNK1G1	V$E2FF	V$E2F4.01	0.96	547	563	+	0.975	1	ctgtgGCGGgatagttt
GXP_227770(KIAA0101	GXL_779254	KIAA0101, CSNK1G1	V$IRFF	V$IRF4.02	0.69	549	569	-	0.714	1	acccGAAAactatcccgccac
GXP_227770(KIAA0101	GXL_779254	KIAA0101, CSNK1G1	V$MYT1	V$MYT1L.01	0.92	555	567	+	0.945	1	ggatAGTTttcgg
GXP_227770(KIAA0101	GXL_779254	KIAA0101, CSNK1G1	V$E2FF	V$E2F.01	0.75	558	574	-	0.792	1	caaggacccGAAAacta
GXP_227770(KIAA0101	GXL_779254	KIAA0101, CSNK1G1	V$MOKF	V$MOK2.02	0.98	557	577	+	0.981	1	atagttttcgggtCCTTgtcc
GXP_227770(KIAA0101	GXL_779254	KIAA0101, CSNK1G1	V$RXRF	V$VDR_RXR.03	0.74	569	593	-	0.768	0.765	ccgagggtGTTTcactggacaagga
GXP_227770(KIAA0101	GXL_779254	KIAA0101, CSNK1G1	V$OAZF	V$ROAZ.01	0.73	582	598	+	0.762	0.75	aaACACcctcggctggg
GXP_227770(KIAA0101	GXL_779254	KIAA0101, CSNK1G1	V$ETSF	V$SPI1.03	0.88	589	609	+	0.886	1	ctcggctgGGAAgtcagttcg
GXP_227770(KIAA0101	GXL_779254	KIAA0101, CSNK1G1	V$MYBL	V$MYBL1.02	0.83	597	611	-	0.875	1	aacgAACTgacttcc
GXP_227770(KIAA0101	GXL_779254	KIAA0101, CSNK1G1	V$MAZF	V$MAZ.01	0.9	611	623	-	0.918	1	aggaGAGGagaga
GXP_227770(KIAA0101	GXL_779254	KIAA0101, CSNK1G1	V$EVI1	V$EVI1.01	0.72	610	626	-	0.783	0.765	gagagGAGAggagagaa
GXP_227770(KIAA0101	GXL_779254	KIAA0101, CSNK1G1	V$EVI1	V$EVI1.04	0.73	612	628	-	0.744	0.75	aagagaggagagGAGAg
GXP_227770(KIAA0101	GXL_779254	KIAA0101, CSNK1G1	V$PAX6	V$PAX6.04	0.83	613	631	+	0.84	0.889	tctCCTCtcctctcttctt
GXP_227770(KIAA0101	GXL_779254	KIAA0101, CSNK1G1	V$EVI1	V$EVI1.01	0.72	615	631	-	0.734	0.765	aagaaGAGAggagagga
GXP_227770(KIAA0101	GXL_779254	KIAA0101, CSNK1G1	V$EVI1	V$EVI1.07	0.9	620	636	-	0.905	1	caaacAAGAagagagga
GXP_227770(KIAA0101	GXL_779254	KIAA0101, CSNK1G1	V$CHRF	V$CHR.01	0.92	630	642	+	0.931	1	ttgtTTGAacatg
GXP_227770(KIAA0101	GXL_779254	KIAA0101, CSNK1G1	V$YY1F	V$YY1.02	0.94	627	649	-	0.981	1	tccgcaCCATgttcaaacaagaa
GXP_227770(KIAA0101	GXL_779254	KIAA0101, CSNK1G1	V$GREF	V$GRE.03	0.88	652	670	+	0.904	1	aaagcagacagTGTTccag
GXP_1480505(KIAA0101	GXL_779254	KIAA0101, CSNK1G1	V$HOMF	V$HMX2.02	0.82	7	25	+	0.842	1	KIAA0101; casein kinase 1, gamma 1ccggccacAAACtttttaa
GXP_1480505(KIAA0101	GXL_779254	KIAA0101, CSNK1G1	V$MYT1	V$MYT1.02	0.88	11	23	-	0.989	1	aaaAAGTttgtgg
GXP_1480505(KIAA0101	GXL_779254	KIAA0101, CSNK1G1	V$BARB	V$BARBIE.01	0.88	11	25	-	0.893	1	ttaaAAAGtttgtgg
GXP_1480505(KIAA0101	GXL_779254	KIAA0101, CSNK1G1	V$HOMF	V$HMX2.02	0.82	12	30	-	0.827	0.75	acttcttaAAAAgtttgtg
GXP_1480505(KIAA0101	GXL_779254	KIAA0101, CSNK1G1	V$CDXF	V$CDX1.01	0.94	14	32	+	0.953	1	caaacttTTTAagaagtta
GXP_1480505(KIAA0101	GXL_779254	KIAA0101, CSNK1G1	V$ABDB	V$HOXB9.01	0.88	16	32	-	0.894	1	taacttctTAAAaagtt
GXP_1480505(KIAA0101	GXL_779254	KIAA0101, CSNK1G1	V$HNF1	V$HNF1.04	0.84	21	37	+	0.853	1	tttaagaaGTTAatgaa
GXP_1480505(KIAA0101	GXL_779254	KIAA0101, CSNK1G1	V$CART	V$OTP.01	0.83	21	41	-	0.836	0.752	tggtttCATTaacttcttaaa
GXP_1480505(KIAA0101	GXL_779254	KIAA0101, CSNK1G1	V$PDX1	V$PDX1.01	0.74	22	40	+	0.829	1	ttaagaagtTAATgaaacc
GXP_1480505(KIAA0101	GXL_779254	KIAA0101, CSNK1G1	V$HOXF	V$HOXC4.01	0.84	23	41	-	0.847	0.764	tggtttCATTaacttctta
GXP_1480505(KIAA0101	GXL_779254	KIAA0101, CSNK1G1	V$ABDB	V$HOXC9.01	0.83	25	41	-	0.882	1	tggtttcaTTAActtct
GXP_1480505(KIAA0101	GXL_779254	KIAA0101, CSNK1G1	V$BRNF	V$BRN3.03	0.83	24	42	+	0.847	1	aagaagtTAATgaaaccat
GXP_1480505(KIAA0101	GXL_779254	KIAA0101, CSNK1G1	V$HBOX	V$VAX1.01	0.84	24	42	-	0.855	0.788	atggtttCATTaacttctt
GXP_1480505(KIAA0101	GXL_779254	KIAA0101, CSNK1G1	V$LHXF	V$ISL1.01	0.82	22	44	+	0.928	1	ttaagaagtTAATgaaaccatac
GXP_1480505(KIAA0101	GXL_779254	KIAA0101, CSNK1G1	V$NKX6	V$NKX63.01	0.85	26	40	+	0.865	1	gaagtTAATgaaacc
GXP_1480505(KIAA0101	GXL_779254	KIAA0101, CSNK1G1	V$HBOX	V$VAX1.01	0.84	25	43	+	0.844	0.788	agaagttAATGaaaccata
GXP_1480505(KIAA0101	GXL_779254	KIAA0101, CSNK1G1	V$LHXF	V$LHX3.03	0.81	23	45	-	0.812	0.752	ggtatggtttCATTaacttctta
GXP_1480505(KIAA0101	GXL_779254	KIAA0101, CSNK1G1	V$HOXF	V$HOXD3.01	0.85	26	44	+	0.877	0.799	gaagttAATGaaaccatac
GXP_1480505(KIAA0101	GXL_779254	KIAA0101, CSNK1G1	V$IRFF	V$IRF4.03	0.87	25	45	+	0.881	1	agaagttaatGAAAccatacc
GXP_1480505(KIAA0101	GXL_779254	KIAA0101, CSNK1G1	V$CART	V$PROP1.01	0.84	26	46	+	0.84	0.751	gaagttAATGaaaccatacct
GXP_1480505(KIAA0101	GXL_779254	KIAA0101, CSNK1G1	V$SORY	V$HBP1.02	0.83	25	49	+	0.873	1	agaagttAATGaaaccatacctttt
GXP_1480505(KIAA0101	GXL_779254	KIAA0101, CSNK1G1	V$SIXF	V$SIX4.01	0.88	31	45	-	0.9	0.786	ggtatgGTTTcatta
GXP_1480505(KIAA0101	GXL_779254	KIAA0101, CSNK1G1	V$BRN5	V$BRN5.03	0.76	30	52	+	0.794	1	tTAATgaaaccataccttttaca
GXP_1480505(KIAA0101	GXL_779254	KIAA0101, CSNK1G1	V$BRNF	V$BRN2.01	0.86	45	63	-	0.921	1	gtCATTaaaaatgtaaaag
GXP_1480505(KIAA0101	GXL_779254	KIAA0101, CSNK1G1	V$HOMF	V$HHEX.01	0.95	46	64	+	0.969	1	ttttacattttTAATgaca
GXP_1480505(KIAA0101	GXL_779254	KIAA0101, CSNK1G1	V$HOXH	V$MEIS1B_HOXA9.01	0.78	48	62	+	0.807	0.75	TTACatttttaatga
GXP_1480505(KIAA0101	GXL_779254	KIAA0101, CSNK1G1	V$PDX1	V$PDX1.01	0.74	48	66	+	0.78	1	ttacattttTAATgacagg
GXP_1480505(KIAA0101	GXL_779254	KIAA0101, CSNK1G1	V$CDXF	V$CDX1.02	0.83	49	67	+	0.851	0.864	tacatttTTAAtgacagga
GXP_1480505(KIAA0101	GXL_779254	KIAA0101, CSNK1G1	V$HOXF	V$HOXB8.01	0.83	49	67	-	0.873	1	tcctgtcATTAaaaatgta
GXP_1480505(KIAA0101	GXL_779254	KIAA0101, CSNK1G1	V$ABDB	V$HOXC9.01	0.83	51	67	-	0.946	1	tcctgtcaTTAAaaatg
GXP_1480505(KIAA0101	GXL_779254	KIAA0101, CSNK1G1	V$BRNF	V$BRN3.03	0.83	50	68	+	0.869	1	acattttTAATgacaggaa
GXP_1480505(KIAA0101	GXL_779254	KIAA0101, CSNK1G1	V$NKX6	V$NKX61.01	0.91	52	66	+	0.934	1	atttTTAAtgacagg
GXP_1480505(KIAA0101	GXL_779254	KIAA0101, CSNK1G1	V$PBXC	V$PBX1_MEIS1.03	0.76	52	68	+	0.827	1	atttttaaTGACaggaa
GXP_1480505(KIAA0101	GXL_779254	KIAA0101, CSNK1G1	V$PAX2	V$PAX2.01	0.78	52	74	-	0.811	0.789	agcattttcctgtcattAAAAat
GXP_1480505(KIAA0101	GXL_779254	KIAA0101, CSNK1G1	V$TALE	V$MEIS1.01	0.95	55	71	-	0.958	1	attttccTGTCattaaa
GXP_1480505(KIAA0101	GXL_779254	KIAA0101, CSNK1G1	V$BRN5	V$BRN5.03	0.76	56	78	+	0.881	1	tTAATgacaggaaaatgctcaca
GXP_1480505(KIAA0101	GXL_779254	KIAA0101, CSNK1G1	V$ETSF	V$ERG.02	0.93	57	77	+	0.947	1	taatgacaGGAAaatgctcac
GXP_1480505(KIAA0101	GXL_779254	KIAA0101, CSNK1G1	V$NR2F	V$TR2_TR4.01	0.77	58	82	+	0.777	0.75	aatgacaggaaaatGCTCacaataa
GXP_1480505(KIAA0101	GXL_779254	KIAA0101, CSNK1G1	V$AP1R	V$MAFK.01	0.82	64	84	+	0.853	1	aggaaaaTGCTcacaataatt
GXP_1480505(KIAA0101	GXL_779254	KIAA0101, CSNK1G1	V$FKHD	V$FHXB.01	0.83	70	86	+	0.923	0.909	atgctcACAAtaattgt
GXP_1480505(KIAA0101	GXL_779254	KIAA0101, CSNK1G1	V$HBOX	V$GSH1.01	0.85	70	88	+	0.859	1	atgctcacaaTAATtgtta
GXP_1480505(KIAA0101	GXL_779254	KIAA0101, CSNK1G1	V$SORY	V$SOX5.01	0.87	67	91	-	0.99	1	ggttaaCAATtattgtgagcatttt
GXP_1480505(KIAA0101	GXL_779254	KIAA0101, CSNK1G1	V$DLXF	V$DLX3.01	0.91	71	89	+	0.95	1	tgctcacaaTAATtgttaa
GXP_1480505(KIAA0101	GXL_779254	KIAA0101, CSNK1G1	V$HOXF	V$HOXB7.01	0.84	72	90	-	0.853	1	gttaacAATTattgtgagc
GXP_1480505(KIAA0101	GXL_779254	KIAA0101, CSNK1G1	V$HOMF	V$NOBOX.01	0.92	73	91	+	0.978	1	ctcacaaTAATtgttaacc
GXP_1480505(KIAA0101	GXL_779254	KIAA0101, CSNK1G1	V$LHXF	V$LHX9.01	0.83	71	93	+	0.847	1	tgctcacaatAATTgttaaccca
GXP_1480505(KIAA0101	GXL_779254	KIAA0101, CSNK1G1	V$BRNF	V$BRN3.01	0.78	74	92	-	0.815	1	gggttaacaATTAttgtga
GXP_1480505(KIAA0101	GXL_779254	KIAA0101, CSNK1G1	V$HBOX	V$HLXB9.01	0.83	74	92	+	0.832	1	tcacaatAATTgttaaccc
GXP_1480505(KIAA0101	GXL_779254	KIAA0101, CSNK1G1	V$HNF1	V$HNF1.03	0.8	75	91	-	0.853	1	gGTTAacaattattgtg
GXP_1480505(KIAA0101	GXL_779254	KIAA0101, CSNK1G1	V$HOMF	V$BARX1.01	0.91	74	92	-	0.931	1	gggttaacAATTattgtga
GXP_1480505(KIAA0101	GXL_779254	KIAA0101, CSNK1G1	V$SORY	V$SOX5.01	0.87	71	95	+	0.871	1	tgctcaCAATaattgttaacccaaa
GXP_1480505(KIAA0101	GXL_779254	KIAA0101, CSNK1G1	V$HOXF	V$HOXC5.01	0.82	75	93	+	0.846	1	cacaatAATTgttaaccca
GXP_1480505(KIAA0101	GXL_779254	KIAA0101, CSNK1G1	V$NKXH	V$NKX25.02	0.88	75	93	+	0.883	1	cacaaTAATtgttaaccca
GXP_1480505(KIAA0101	GXL_779254	KIAA0101, CSNK1G1	V$CART	V$S8.01	0.97	75	95	+	0.995	1	cacaaTAATtgttaacccaaa
GXP_1480505(KIAA0101	GXL_779254	KIAA0101, CSNK1G1	V$DLXF	V$DLX2.01	0.92	76	94	-	0.941	1	ttgggttaacAATTattgt
GXP_1480505(KIAA0101	GXL_779254	KIAA0101, CSNK1G1	V$HNF1	V$HNF1.04	0.84	77	93	+	0.889	1	caataattGTTAaccca
GXP_1480505(KIAA0101	GXL_779254	KIAA0101, CSNK1G1	V$ATBF	V$ATBF1.01	0.79	78	94	-	0.862	1	ttgggttaacAATTatt
GXP_1480505(KIAA0101	GXL_779254	KIAA0101, CSNK1G1	V$FKHD	V$XFD3.01	0.82	79	95	-	0.907	1	tttgggttAACAattat
GXP_1480505(KIAA0101	GXL_779254	KIAA0101, CSNK1G1	V$HNF1	V$HNF1.04	0.84	82	98	-	0.924	1	aattttggGTTAacaat
GXP_1480505(KIAA0101	GXL_779254	KIAA0101, CSNK1G1	V$STAF	V$STAF.01	0.77	77	107	+	0.773	1	caataattgttaaCCCAaaattctggataca
GXP_1480505(KIAA0101	GXL_779254	KIAA0101, CSNK1G1	V$ZF03	V$ZNF217.01	0.9	87	99	-	0.929	1	GAATtttgggtta
GXP_1480505(KIAA0101	GXL_779254	KIAA0101, CSNK1G1	V$HEAT	V$HSF1.01	0.84	88	112	-	0.864	1	acttttgtatccAGAAttttgggtt
GXP_1480505(KIAA0101	GXL_779254	KIAA0101, CSNK1G1	V$DMRT	V$DMRT3.01	0.79	95	115	+	0.82	1	aattctggaTACAaaagtaca
GXP_1480505(KIAA0101	GXL_779254	KIAA0101, CSNK1G1	V$RUSH	V$SMARCA3.02	0.98	106	116	-	1	1	ttgtACTTttg
GXP_1480505(KIAA0101	GXL_779254	KIAA0101, CSNK1G1	V$SORY	V$SOX3.01	0.94	100	124	+	0.963	1	tggataCAAAagtacaatctttact
GXP_1480505(KIAA0101	GXL_779254	KIAA0101, CSNK1G1	V$FKHD	V$HNF3B.02	0.91	112	128	-	0.91	1	acacagTAAAgattgta
GXP_1480505(KIAA0101	GXL_779254	KIAA0101, CSNK1G1	V$SORY	V$SOX13.01	0.86	108	132	+	0.865	1	aaagtACAAtctttactgtgtaaat
GXP_1480505(KIAA0101	GXL_779254	KIAA0101, CSNK1G1	V$CEBP	V$CEBPB.02	0.91	119	133	+	0.934	1	tttacTGTGtaaata
GXP_1480505(KIAA0101	GXL_779254	KIAA0101, CSNK1G1	V$FKHD	V$HNF3B.03	0.87	122	138	+	0.882	1	actgtgTAAAtacatgt
GXP_1480505(KIAA0101	GXL_779254	KIAA0101, CSNK1G1	V$IRXF	V$IRX5.01	0.86	129	141	-	0.994	1	tataCATGtattt
GXP_1480505(KIAA0101	GXL_779254	KIAA0101, CSNK1G1	V$IRXF	V$IRX5.01	0.86	130	142	+	0.996	1	aataCATGtatat
GXP_1480505(KIAA0101	GXL_779254	KIAA0101, CSNK1G1	V$IRXF	V$IRX6.01	0.85	135	147	-	0.862	0.756	agtaCATAtacat
GXP_1480505(KIAA0101	GXL_779254	KIAA0101, CSNK1G1	V$IRXF	V$IRX6.01	0.85	136	148	+	0.855	0.756	tgtaTATGtacta
GXP_1480505(KIAA0101	GXL_779254	KIAA0101, CSNK1G1	V$ARID	V$JARID2.01	0.89	141	161	-	0.904	0.9	gtatatTTTCatatagtacat
GXP_1480505(KIAA0101	GXL_779254	KIAA0101, CSNK1G1	V$EVI1	V$EVI1.04	0.73	145	161	+	0.77	0.75	actatatgaaaaTATAc
GXP_1480505(KIAA0101	GXL_779254	KIAA0101, CSNK1G1	V$OCT1	V$OCT1.01	0.77	147	161	+	0.893	1	taTATGaaaatatac
GXP_1480505(KIAA0101	GXL_779254	KIAA0101, CSNK1G1	V$DMRT	V$DMRT7.01	0.81	149	169	-	0.828	0.946	gataTTTGgtatattttcata
GXP_1480505(KIAA0101	GXL_779254	KIAA0101, CSNK1G1	V$HMTB	V$MTBF.01	0.9	162	170	-	0.922	1	tgatATTTg
GXP_1480505(KIAA0101	GXL_779254	KIAA0101, CSNK1G1	V$HNF6	V$HNF6.01	0.81	160	176	+	0.893	1	accaaataTCAAtaata
GXP_1480505(KIAA0101	GXL_779254	KIAA0101, CSNK1G1	V$LEFF	V$LEF1.04	0.84	162	178	+	0.912	1	caaataTCAAtaatact
GXP_1480505(KIAA0101	GXL_779254	KIAA0101, CSNK1G1	V$CLOX	V$CLOX.01	0.81	163	181	+	0.832	0.874	aaatATCAataatacttat
GXP_1480505(KIAA0101	GXL_779254	KIAA0101, CSNK1G1	V$FKHD	V$FHXB.01	0.83	165	181	+	0.891	1	atatcaATAAtacttat
GXP_1480505(KIAA0101	GXL_779254	KIAA0101, CSNK1G1	V$NKXH	V$NKX31.01	0.84	167	185	-	0.954	1	agagatAAGTattattgat
GXP_1480505(KIAA0101	GXL_779254	KIAA0101, CSNK1G1	V$RUSH	V$SMARCA3.02	0.98	172	182	+	0.993	1	taatACTTatc
GXP_1480505(KIAA0101	GXL_779254	KIAA0101, CSNK1G1	V$GATA	V$GATA4.01	0.92	174	186	-	0.992	1	cagaGATAagtat
GXP_1480505(KIAA0101	GXL_779254	KIAA0101, CSNK1G1	V$ZF01	V$SZF1.01	0.82	188	212	-	0.904	1	acaGGGTatgagaagaggtttttac
GXP_1480505(KIAA0101	GXL_779254	KIAA0101, CSNK1G1	V$MYT1	V$MYT1.02	0.88	214	226	-	0.898	1	taaAAGTtgttag
GXP_1480505(KIAA0101	GXL_779254	KIAA0101, CSNK1G1	V$HNF1	V$HNF1.04	0.84	220	236	-	0.874	1	aattttttGTTAaaagt
GXP_1480505(KIAA0101	GXL_779254	KIAA0101, CSNK1G1	V$SORY	V$SOX4.01	0.91	222	246	+	0.911	1	ttttaACAAaaaatttgcatcactt
GXP_1480505(KIAA0101	GXL_779254	KIAA0101, CSNK1G1	V$OCT1	V$OCT1.02	0.85	230	244	-	0.982	1	gtgATGCaaattttt
GXP_1480505(KIAA0101	GXL_779254	KIAA0101, CSNK1G1	V$AARF	V$AARE.01	0.95	235	243	+	0.976	0.981	tTTGCatca
GXP_1480505(KIAA0101	GXL_779254	KIAA0101, CSNK1G1	V$SORY	V$HMGIY.01	0.92	227	251	+	0.923	1	acaaaaAATTtgcatcacttttaag
GXP_1480505(KIAA0101	GXL_779254	KIAA0101, CSNK1G1	V$OCT1	V$POU3F3.01	0.81	233	247	+	0.81	1	aatttGCATcacttt
GXP_1480505(KIAA0101	GXL_779254	KIAA0101, CSNK1G1	V$STEM	V$OCT3_4.02	0.88	231	249	+	0.926	1	aaaatttGCATcactttta
GXP_1480505(KIAA0101	GXL_779254	KIAA0101, CSNK1G1	V$DMRT	V$DMRT7.01	0.81	231	251	+	0.826	0.946	aaaaTTTGcatcacttttaag
GXP_1480505(KIAA0101	GXL_779254	KIAA0101, CSNK1G1	V$BRN5	V$BRN5.01	0.74	233	255	+	0.754	0.75	aatttgCATCacttttaagaatc
GXP_1480505(KIAA0101	GXL_779254	KIAA0101, CSNK1G1	V$ABDB	V$HOXB9.01	0.88	241	257	-	0.898	1	ttgattctTAAAagtga
GXP_1480505(KIAA0101	GXL_779254	KIAA0101, CSNK1G1	V$MYT1	V$MYT1.01	0.75	256	268	-	0.799	0.75	agaAATTtttctt
GXP_1480505(KIAA0101	GXL_779254	KIAA0101, CSNK1G1	V$SORY	V$HMGIY.01	0.92	256	280	+	0.924	1	aagaaaAATTtctgaaggtcatatg
GXP_1480505(KIAA0101	GXL_779254	KIAA0101, CSNK1G1	V$NBRE	V$NBRE.01	0.86	266	280	+	0.927	1	tctgAAGGtcatatg
GXP_1480505(KIAA0101	GXL_779254	KIAA0101, CSNK1G1	V$RORA	V$RORA1.01	0.93	263	285	+	0.951	1	atttctgaaGGTCatatgggaca
GXP_1480505(KIAA0101	GXL_779254	KIAA0101, CSNK1G1	V$RXRF	V$LXRE.02	0.69	263	287	+	0.707	1	atttctgaaGGTCatatgggacaga
GXP_1480505(KIAA0101	GXL_779254	KIAA0101, CSNK1G1	V$AIRE	V$AIRE.01	0.86	263	289	+	0.873	0.857	atttctgaaggtcatatGGGAcagaaa
GXP_1480505(KIAA0101	GXL_779254	KIAA0101, CSNK1G1	V$EREF	V$ESRRB.01	0.87	266	288	+	0.949	1	tctgaAGGTcatatgggacagaa
GXP_1480505(KIAA0101	GXL_779254	KIAA0101, CSNK1G1	V$HAND	V$MESP1_2.01	0.91	267	287	-	0.931	1	tctgtccCATAtgaccttcag
GXP_1480505(KIAA0101	GXL_779254	KIAA0101, CSNK1G1	V$RXRF	V$VDR_RXR.04	0.79	265	289	+	0.845	1	ttctgaaGGTCatatgggacagaaa
GXP_1480505(KIAA0101	GXL_779254	KIAA0101, CSNK1G1	V$RUSH	V$SMARCA3.01	0.96	273	283	-	0.985	1	tcCCATatgac
GXP_1480505(KIAA0101	GXL_779254	KIAA0101, CSNK1G1	V$GCMF	V$GCM1.03	0.83	273	287	-	0.892	0.815	tctgtCCCAtatgac
GXP_1480505(KIAA0101	GXL_779254	KIAA0101, CSNK1G1	V$STAF	V$ZNF76_143.01	0.76	265	295	-	0.8	1	tttttttttctgtCCCAtatgaccttcagaa
GXP_1480505(KIAA0101	GXL_779254	KIAA0101, CSNK1G1	V$IRFF	V$IRF4.02	0.69	282	302	+	0.731	1	gacaGAAAaaaaaaccaaggg
GXP_1480505(KIAA0101	GXL_779254	KIAA0101, CSNK1G1	V$KLFS	V$GKLF.01	0.86	286	302	+	0.924	1	gaaaaaaaaaccaAGGG
GXP_1480505(KIAA0101	GXL_779254	KIAA0101, CSNK1G1	V$MEF2	V$MEF2.01	0.77	294	316	+	0.781	0.75	aaccaaggGAAAaatcacgccac
GXP_1480505(KIAA0101	GXL_779254	KIAA0101, CSNK1G1	V$CIZF	V$NMP4.01	0.97	301	311	+	0.971	1	ggAAAAatcac
GXP_1480505(KIAA0101	GXL_779254	KIAA0101, CSNK1G1	V$HOXC	V$PBX_HOXA9.01	0.79	298	314	-	0.806	1	ggcgTGATttttccctt
GXP_1480505(KIAA0101	GXL_779254	KIAA0101, CSNK1G1	V$NFAT	V$NFAT5.02	0.87	298	316	+	0.877	1	aagGGAAaaatcacgccac
GXP_1480505(KIAA0101	GXL_779254	KIAA0101, CSNK1G1	V$GFI1	V$GFI1B.01	0.86	303	317	+	0.943	1	aaaAATCacgccact
GXP_1480505(KIAA0101	GXL_779254	KIAA0101, CSNK1G1	V$AHRR	V$AHR.01	0.78	299	323	-	0.828	1	ttcccaagtgGCGTgatttttccct
GXP_1480505(KIAA0101	GXL_779254	KIAA0101, CSNK1G1	V$SREB	V$SREBP.01	0.9	305	319	+	0.942	1	aaaTCACgccacttg
GXP_1480505(KIAA0101	GXL_779254	KIAA0101, CSNK1G1	V$EBOX	V$USF.04	0.9	309	325	+	0.939	0.851	cacgcCACTtgggaaaa
GXP_1480505(KIAA0101	GXL_779254	KIAA0101, CSNK1G1	V$HOMF	V$HMX3.01	0.89	308	326	-	0.927	1	tttttcccAAGTggcgtga
GXP_1480505(KIAA0101	GXL_779254	KIAA0101, CSNK1G1	V$NOLF	V$OLF1.02	0.88	306	328	-	0.884	1	ttttttTCCCaagtggcgtgatt
GXP_1480505(KIAA0101	GXL_779254	KIAA0101, CSNK1G1	V$CEBP	V$CEBPA.01	0.94	313	327	+	0.947	0.972	ccacttggGAAAaaa
GXP_1480505(KIAA0101	GXL_779254	KIAA0101, CSNK1G1	V$RBPF	V$RBPJK.02	0.94	314	326	+	0.95	1	cactTGGGaaaaa
GXP_1480505(KIAA0101	GXL_779254	KIAA0101, CSNK1G1	V$IKRS	V$IK2.01	0.98	315	327	+	0.987	1	acttGGGAaaaaa
GXP_1480505(KIAA0101	GXL_779254	KIAA0101, CSNK1G1	V$CIZF	V$NMP4.01	0.97	320	330	+	0.978	1	ggAAAAaaaga
GXP_1480505(KIAA0101	GXL_779254	KIAA0101, CSNK1G1	V$FKHD	V$HFH2.01	0.91	319	335	+	0.911	0.806	gggaaaaaAAGAttcga
GXP_1480505(KIAA0101	GXL_779254	KIAA0101, CSNK1G1	V$SORY	V$SOX9.03	0.77	329	353	-	0.786	0.76	tctatAAAAaggcagatttcgaatc
GXP_1480505(KIAA0101	GXL_779254	KIAA0101, CSNK1G1	O$VTBP	O$VTATA.01	0.9	338	354	-	0.996	1	atctaTAAAaaggcaga
GXP_1480505(KIAA0101	GXL_779254	KIAA0101, CSNK1G1	V$GZF1	V$GZF1.01	0.73	340	352	+	0.766	0.75	TGCCtttttatag
GXP_1480505(KIAA0101	GXL_779254	KIAA0101, CSNK1G1	O$PTBP	O$PTATA.02	0.9	341	355	-	0.966	1	aatcTATAaaaaggc
GXP_1480505(KIAA0101	GXL_779254	KIAA0101, CSNK1G1	V$CDXF	V$CDX2.03	0.91	339	357	+	0.935	1	ctgcctttTTATagatttg
GXP_1480505(KIAA0101	GXL_779254	KIAA0101, CSNK1G1	V$MEF2	V$SL1.01	0.84	337	359	-	0.845	1	tacaaatCTATaaaaaggcagat
GXP_1480505(KIAA0101	GXL_779254	KIAA0101, CSNK1G1	V$ABDB	V$HOXD13.01	0.91	341	357	-	0.934	1	caaatctaTAAAaaggc
GXP_1480505(KIAA0101	GXL_779254	KIAA0101, CSNK1G1	V$CLOX	V$CLOX.01	0.81	340	358	-	0.848	0.807	acaaATCTataaaaaggca
GXP_1480505(KIAA0101	GXL_779254	KIAA0101, CSNK1G1	V$HNF6	V$HNF6.01	0.81	345	361	-	0.894	0.774	attacaaaTCTAtaaaa
GXP_1480505(KIAA0101	GXL_779254	KIAA0101, CSNK1G1	V$BRNF	V$BRN2.01	0.86	346	364	-	0.868	0.933	ttAATTacaaatctataaa
GXP_1480505(KIAA0101	GXL_779254	KIAA0101, CSNK1G1	V$ATBF	V$ATBF1.01	0.79	349	365	+	0.904	1	atagatttgtAATTaat
GXP_1480505(KIAA0101	GXL_779254	KIAA0101, CSNK1G1	V$CART	V$S8.01	0.97	348	368	-	0.992	1	cttatTAATtacaaatctata
GXP_1480505(KIAA0101	GXL_779254	KIAA0101, CSNK1G1	V$DLXF	V$DLX1.02	0.88	349	367	+	0.99	1	atagatttgtAATTaataa
GXP_1480505(KIAA0101	GXL_779254	KIAA0101, CSNK1G1	V$PDX1	V$IPF1.01	0.84	349	367	+	0.933	1	atagatttgTAATtaataa
GXP_1480505(KIAA0101	GXL_779254	KIAA0101, CSNK1G1	V$HOXF	V$HOXC8.01	0.85	350	368	-	0.985	1	cttattaATTAcaaatcta
GXP_1480505(KIAA0101	GXL_779254	KIAA0101, CSNK1G1	V$OCT1	V$OCT1.03	0.85	352	366	+	0.947	1	gatttgtaATTAata
GXP_1480505(KIAA0101	GXL_779254	KIAA0101, CSNK1G1	V$BRNF	V$BRN3.02	0.89	351	369	+	0.905	1	agatttgTAATtaataagg
GXP_1480505(KIAA0101	GXL_779254	KIAA0101, CSNK1G1	V$HBOX	V$VAX2.01	0.85	351	369	-	0.944	1	ccttattaATTAcaaatct
GXP_1480505(KIAA0101	GXL_779254	KIAA0101, CSNK1G1	V$HOMF	V$BSX.01	0.95	351	369	+	0.962	1	agatttgtAATTaataagg
GXP_1480505(KIAA0101	GXL_779254	KIAA0101, CSNK1G1	V$LHXF	V$LMX1B.02	0.83	349	371	+	0.92	1	atagatttgtAATTaataaggtc
GXP_1480505(KIAA0101	GXL_779254	KIAA0101, CSNK1G1	V$NKX1	V$NKX12.01	0.87	352	368	-	0.888	1	cttattAATTacaaatc
GXP_1480505(KIAA0101	GXL_779254	KIAA0101, CSNK1G1	V$NKX6	V$NKX63.01	0.85	353	367	+	0.881	1	atttgTAATtaataa
GXP_1480505(KIAA0101	GXL_779254	KIAA0101, CSNK1G1	V$PAXH	V$PAX6_HD.01	0.86	353	367	-	0.896	1	ttattAATTacaaat
GXP_1480505(KIAA0101	GXL_779254	KIAA0101, CSNK1G1	V$ABDB	V$HOXC9.01	0.83	353	369	+	0.916	1	atttgtaaTTAAtaagg
GXP_1480505(KIAA0101	GXL_779254	KIAA0101, CSNK1G1	V$BRNF	V$BRN3.03	0.83	352	370	-	0.958	1	accttatTAATtacaaatc
GXP_1480505(KIAA0101	GXL_779254	KIAA0101, CSNK1G1	V$HBOX	V$VAX2.01	0.85	352	370	+	0.937	1	gatttgtaATTAataaggt
GXP_1480505(KIAA0101	GXL_779254	KIAA0101, CSNK1G1	V$HNF1	V$HNF1.01	0.8	353	369	-	0.809	0.767	cCTTAttaattacaaat
GXP_1480505(KIAA0101	GXL_779254	KIAA0101, CSNK1G1	V$HOMF	V$BSX.01	0.95	352	370	-	0.955	1	accttattAATTacaaatc
GXP_1480505(KIAA0101	GXL_779254	KIAA0101, CSNK1G1	V$LHXF	V$LMX1A.01	0.83	350	372	-	0.93	1	ggaccttattAATTacaaatcta
GXP_1480505(KIAA0101	GXL_779254	KIAA0101, CSNK1G1	V$NKX6	V$NKX61.01	0.91	354	368	-	1	1	cttaTTAAttacaaa
GXP_1480505(KIAA0101	GXL_779254	KIAA0101, CSNK1G1	V$PAXH	V$PAX4.02	0.84	354	368	+	0.899	1	tttgtAATTaataag
GXP_1480505(KIAA0101	GXL_779254	KIAA0101, CSNK1G1	V$CART	V$RHOX6.01	0.84	352	372	-	0.856	0.784	ggaccTTATtaattacaaatc
GXP_1480505(KIAA0101	GXL_779254	KIAA0101, CSNK1G1	V$HOXF	V$HOXA3.02	0.84	353	371	+	0.972	1	atttgtaATTAataaggtc
GXP_1480505(KIAA0101	GXL_779254	KIAA0101, CSNK1G1	V$OCT1	V$OCT1.03	0.85	355	369	-	0.943	1	ccttattaATTAcaa
GXP_1480505(KIAA0101	GXL_779254	KIAA0101, CSNK1G1	V$PIT1	V$PIT1.02	0.81	355	369	-	0.911	1	ccttaTTAAttacaa
GXP_1480505(KIAA0101	GXL_779254	KIAA0101, CSNK1G1	V$CART	V$S8.01	0.97	353	373	+	0.997	1	atttgTAATtaataaggtcca
GXP_1480505(KIAA0101	GXL_779254	KIAA0101, CSNK1G1	V$DLXF	V$DLX1.01	0.91	354	372	-	0.97	1	ggaccttattAATTacaaa
GXP_1480505(KIAA0101	GXL_779254	KIAA0101, CSNK1G1	V$HOXF	V$HOXB3.01	0.84	354	372	-	0.851	0.795	ggaccTTATtaattacaaa
GXP_1480505(KIAA0101	GXL_779254	KIAA0101, CSNK1G1	V$PDX1	V$IPF1.01	0.84	354	372	-	0.925	1	ggaccttatTAATtacaaa
GXP_1480505(KIAA0101	GXL_779254	KIAA0101, CSNK1G1	V$PIT1	V$PIT1.02	0.81	356	370	+	0.913	1	tgtaaTTAAtaaggt
GXP_1480505(KIAA0101	GXL_779254	KIAA0101, CSNK1G1	V$ATBF	V$ATBF1.01	0.79	356	372	-	0.86	1	ggaccttattAATTaca
GXP_1480505(KIAA0101	GXL_779254	KIAA0101, CSNK1G1	V$BRNF	V$BRN3.03	0.83	355	373	+	0.952	1	ttgtaatTAATaaggtcca
GXP_1480505(KIAA0101	GXL_779254	KIAA0101, CSNK1G1	V$HOMF	V$BARX2.01	0.95	355	373	+	0.968	1	ttgtaatTAATaaggtcca
GXP_1480505(KIAA0101	GXL_779254	KIAA0101, CSNK1G1	V$LHXF	V$LHX3.01	0.81	353	375	+	0.851	1	atttgtaaTTAAtaaggtccagg
GXP_1480505(KIAA0101	GXL_779254	KIAA0101, CSNK1G1	V$NKX6	V$NKX61.01	0.91	357	371	+	0.915	1	gtaaTTAAtaaggtc
GXP_1480505(KIAA0101	GXL_779254	KIAA0101, CSNK1G1	V$SORY	V$HMGA.01	0.88	352	376	+	0.914	0.875	gatttgtaattAATAaggtccaggc
GXP_1480505(KIAA0101	GXL_779254	KIAA0101, CSNK1G1	V$ARID	V$BRIGHT.01	0.92	355	375	+	0.948	1	ttgtaATTAataaggtccagg
GXP_1480505(KIAA0101	GXL_779254	KIAA0101, CSNK1G1	V$BRN5	V$BRN5.04	0.83	354	376	-	0.914	1	gcctggaccttATTAattacaaa
GXP_1480505(KIAA0101	GXL_779254	KIAA0101, CSNK1G1	V$BRNF	V$BRN4.01	0.89	356	374	-	0.924	1	ctggaccttatTAATtaca
GXP_1480505(KIAA0101	GXL_779254	KIAA0101, CSNK1G1	V$HBOX	V$EMX2.01	0.82	356	374	+	0.821	1	tgtaatTAATaaggtccag
GXP_1480505(KIAA0101	GXL_779254	KIAA0101, CSNK1G1	V$LHXF	V$LMX1B.01	0.91	354	376	-	0.925	1	gcctggaccttatTAATtacaaa
GXP_1480505(KIAA0101	GXL_779254	KIAA0101, CSNK1G1	V$HOXF	V$HOX1-3.01	0.82	357	375	+	0.856	1	gtaatTAATaaggtccagg
GXP_1480505(KIAA0101	GXL_779254	KIAA0101, CSNK1G1	V$OCT1	V$OCT1.03	0.85	359	373	-	0.859	1	tggaccttATTAatt
GXP_1480505(KIAA0101	GXL_779254	KIAA0101, CSNK1G1	V$MOKF	V$MOK2.02	0.98	362	382	-	0.984	1	tagaaagcctggaCCTTatta
GXP_1480505(KIAA0101	GXL_779254	KIAA0101, CSNK1G1	V$AP1R	V$MARE.02	0.88	369	389	-	0.888	1	agtTGCTtagaaagcctggac
GXP_1480505(KIAA0101	GXL_779254	KIAA0101, CSNK1G1	V$BCL6	V$BCL6.02	0.77	373	389	-	0.825	1	agttgctTAGAaagcct
GXP_1480505(KIAA0101	GXL_779254	KIAA0101, CSNK1G1	V$XBBF	V$MIF1.01	0.76	373	391	-	0.779	0.85	taagttgcttaGAAAgcct
GXP_1480505(KIAA0101	GXL_779254	KIAA0101, CSNK1G1	V$XBBF	V$RFXDC2.01	0.83	373	391	+	0.854	1	aggctttctaagCAACtta
GXP_1480505(KIAA0101	GXL_779254	KIAA0101, CSNK1G1	V$NKXH	V$NKX31.03	0.85	378	396	-	0.887	1	acatttAAGTtgcttagaa
GXP_1480505(KIAA0101	GXL_779254	KIAA0101, CSNK1G1	V$HOMF	V$HMX3.02	0.92	379	397	+	0.932	1	tctaagcaacTTAAatgtt
GXP_1480505(KIAA0101	GXL_779254	KIAA0101, CSNK1G1	O$VTBP	O$ATATA.01	0.78	382	398	-	0.82	1	aaacattTAAGttgctt
GXP_1480505(KIAA0101	GXL_779254	KIAA0101, CSNK1G1	V$OCT1	V$OCT1.05	0.89	383	397	-	0.899	0.9	aaCATTtaagttgct
GXP_1480505(KIAA0101	GXL_779254	KIAA0101, CSNK1G1	V$HOMF	V$BARHL2.01	0.83	383	401	+	0.863	0.763	agcaactTAAAtgttttgt
GXP_1480505(KIAA0101	GXL_779254	KIAA0101, CSNK1G1	V$NKX6	V$NKX61.02	0.85	385	399	+	0.865	1	caacTTAAatgtttt
GXP_1480505(KIAA0101	GXL_779254	KIAA0101, CSNK1G1	V$HOMF	V$HMX3.02	0.92	384	402	-	0.931	1	aacaaaacatTTAAgttgc
GXP_1480505(KIAA0101	GXL_779254	KIAA0101, CSNK1G1	V$LHXF	V$LHX3.02	0.82	382	404	-	0.822	0.75	gaaacaaaacattTAAGttgctt
GXP_1480505(KIAA0101	GXL_779254	KIAA0101, CSNK1G1	V$FKHD	V$FOXP1_ES.01	1	388	404	-	1	1	gaaacaaAACAtttaag
GXP_1480505(KIAA0101	GXL_779254	KIAA0101, CSNK1G1	V$HOMF	V$HMX2.02	0.82	388	406	-	0.824	1	tcgaaacaAAACatttaag
GXP_1480505(KIAA0101	GXL_779254	KIAA0101, CSNK1G1	V$PAX2	V$PAX2.01	0.78	389	411	+	0.788	1	ttaaatgttttgtttcgAAACaa
GXP_1480505(KIAA0101	GXL_779254	KIAA0101, CSNK1G1	V$IRFF	V$IRF4.03	0.87	394	414	-	0.927	1	actttgtttcGAAAcaaaaca
GXP_1480505(KIAA0101	GXL_779254	KIAA0101, CSNK1G1	V$IRFF	V$IRF4.03	0.87	395	415	+	0.927	1	gttttgtttcGAAAcaaagta
GXP_1480505(KIAA0101	GXL_779254	KIAA0101, CSNK1G1	V$LEFF	V$LEF1.01	0.86	402	418	+	0.86	1	ttcgaaaCAAAgtactt
GXP_1480505(KIAA0101	GXL_779254	KIAA0101, CSNK1G1	V$NKXH	V$NKX31.02	0.81	405	423	+	0.899	1	gaaacaaaGTACttgtctg
GXP_1480505(KIAA0101	GXL_779254	KIAA0101, CSNK1G1	V$RU49	V$RU49.01	0.98	411	417	+	0.989	1	aAGTAct
GXP_1480505(KIAA0101	GXL_779254	KIAA0101, CSNK1G1	V$NKXH	V$NKX31.02	0.81	406	424	-	0.895	1	ccagacaaGTACtttgttt
GXP_1480505(KIAA0101	GXL_779254	KIAA0101, CSNK1G1	V$RU49	V$RU49.01	0.98	412	418	-	0.989	1	aAGTAct
GXP_1480505(KIAA0101	GXL_779254	KIAA0101, CSNK1G1	V$SORY	V$SOX6.01	0.97	403	427	+	0.989	1	tcgaaACAAagtacttgtctggatg
GXP_1480505(KIAA0101	GXL_779254	KIAA0101, CSNK1G1	V$RUSH	V$SMARCA3.02	0.98	411	421	+	1	1	aagtACTTgtc
GXP_1480505(KIAA0101	GXL_779254	KIAA0101, CSNK1G1	V$SMAD	V$SMAD3.01	0.99	416	426	+	1	1	cttGTCTggat
GXP_1480505(KIAA0101	GXL_779254	KIAA0101, CSNK1G1	V$DMTF	V$DMP1.01	0.82	418	430	+	0.829	1	tgtctGGATgtag
GXP_1480505(KIAA0101	GXL_779254	KIAA0101, CSNK1G1	V$KLFS	V$GKLF.01	0.86	424	440	+	0.918	1	gatgtaggaggaaAGGG
GXP_1480505(KIAA0101	GXL_779254	KIAA0101, CSNK1G1	V$ETSF	V$SPI1.04	0.89	425	445	+	0.916	1	atgtaggaGGAAagggagtga
GXP_1480505(KIAA0101	GXL_779254	KIAA0101, CSNK1G1	V$NFAT	V$NFAT.01	0.95	428	446	+	0.971	1	taggaGGAAagggagtgat
GXP_1480505(KIAA0101	GXL_779254	KIAA0101, CSNK1G1	V$CREB	V$CREB2.01	0.85	436	456	-	0.852	1	tggcagTGACatcactccctt
GXP_1480505(KIAA0101	GXL_779254	KIAA0101, CSNK1G1	V$PARF	V$TEF.01	0.85	438	454	+	0.863	0.818	gggagtgatGTCActgc
GXP_1480505(KIAA0101	GXL_779254	KIAA0101, CSNK1G1	V$CREB	V$CREB.03	0.86	437	457	+	0.881	0.862	agggagTGATgtcactgccat
GXP_1480505(KIAA0101	GXL_779254	KIAA0101, CSNK1G1	V$E4FF	V$E4F.01	0.82	442	454	+	0.915	0.842	gtgATGTcactgc
GXP_1480505(KIAA0101	GXL_779254	KIAA0101, CSNK1G1	V$NKXH	V$NKX25.02	0.88	446	464	-	0.883	1	catcaTAATggcagtgaca
GXP_1480505(KIAA0101	GXL_779254	KIAA0101, CSNK1G1	V$YY1F	V$REX1.01	0.87	448	470	+	0.947	1	tcactgCCATtatgatgcccctt
GXP_1480505(KIAA0101	GXL_779254	KIAA0101, CSNK1G1	V$STEM	V$OSNT.01	0.78	454	472	-	0.792	1	tcaagggGCATcataatgg
GXP_1480505(KIAA0101	GXL_779254	KIAA0101, CSNK1G1	V$SIXF	V$SIX1.01	0.84	457	471	-	0.854	0.756	caaggggCATCataa
GXP_1480505(KIAA0101	GXL_779254	KIAA0101, CSNK1G1	O$VTBP	O$LTATA.01	0.82	471	487	+	0.886	1	gaaTATAagaccctact
GXP_1480505(KIAA0101	GXL_779254	KIAA0101, CSNK1G1	V$KLFS	V$EKLF.01	0.89	477	493	-	0.908	1	atagcaagtaGGGTctt
GXP_1480505(KIAA0101	GXL_779254	KIAA0101, CSNK1G1	V$HEAT	V$HSF1.03	0.76	475	499	-	0.831	0.816	ggggagatagcaAGTAgggtcttat
GXP_1480505(KIAA0101	GXL_779254	KIAA0101, CSNK1G1	V$GATA	V$GATA2.02	0.9	486	498	-	0.927	1	gggaGATAgcaag
GXP_1480505(KIAA0101	GXL_779254	KIAA0101, CSNK1G1	V$KLFS	V$KKLF.01	0.91	488	504	-	0.937	1	gtgcaGGGGagatagca
GXP_1480505(KIAA0101	GXL_779254	KIAA0101, CSNK1G1	V$CP2F	V$CP2.01	0.9	495	513	-	0.962	1	tcCTGGctggtgcagggga
GXP_1480505(KIAA0101	GXL_779254	KIAA0101, CSNK1G1	V$SMAD	V$GC_SBE.01	0.94	509	519	-	0.953	1	ggtggCTCCtg
GXP_1480505(KIAA0101	GXL_779254	KIAA0101, CSNK1G1	V$HOXC	V$HOX_PBX.01	0.81	512	528	-	0.846	0.944	tggaGGATgggtggctc
GXP_1480505(KIAA0101	GXL_779254	KIAA0101, CSNK1G1	V$STAF	V$STAF.01	0.77	505	535	+	0.799	1	cagccaggagccaCCCAtcctccagcacact
GXP_1480505(KIAA0101	GXL_779254	KIAA0101, CSNK1G1	V$ZF02	V$ZF9.01	0.87	509	531	+	0.879	0.923	caggagCCACccatcctccagca
GXP_1480505(KIAA0101	GXL_779254	KIAA0101, CSNK1G1	V$CAAT	V$ACAAT.01	0.83	514	528	+	0.875	0.75	gccaCCCAtcctcca
GXP_1480505(KIAA0101	GXL_779254	KIAA0101, CSNK1G1	V$EVI1	V$MEL1.03	0.95	514	530	-	0.957	1	gctggagGATGggtggc
GXP_1480505(KIAA0101	GXL_779254	KIAA0101, CSNK1G1	V$NRSF	V$NRSF.02	0.71	523	553	+	0.735	1	cctccaGCACactgagcagcaagctggacac
GXP_1480505(KIAA0101	GXL_779254	KIAA0101, CSNK1G1	V$P53F	V$P53.05	0.78	538	562	+	0.82	1	gcagCAAGctggacacacggcacac
GXP_1480505(KIAA0101	GXL_779254	KIAA0101, CSNK1G1	V$OCT1	V$OCT2.01	0.8	562	576	+	0.816	0.757	ctgATCCaaatgggt
GXP_1480505(KIAA0101	GXL_779254	KIAA0101, CSNK1G1	V$RUSH	V$SMARCA3.01	0.96	566	576	-	0.962	1	acCCATttgga
GXP_1480505(KIAA0101	GXL_779254	KIAA0101, CSNK1G1	V$RXRF	V$VDR_RXR.03	0.74	565	589	+	0.758	0.824	atccaaatGGGTaaggggatggtgg
GXP_1480505(KIAA0101	GXL_779254	KIAA0101, CSNK1G1	V$MZF1	V$MZF1.02	0.99	577	587	+	0.995	1	aaGGGGatggt
GXP_1480505(KIAA0101	GXL_779254	KIAA0101, CSNK1G1	V$ZF05	V$ZFP410.01	0.84	575	589	+	0.863	1	gtaaggGGATggtgg
GXP_1480505(KIAA0101	GXL_779254	KIAA0101, CSNK1G1	V$PAX3	V$PAX3.01	0.76	575	593	-	0.782	0.78	aTCGCcaccatccccttac
GXP_3660484(KIAA0101	GXL_779254	KIAA0101, CSNK1G1	O$XCPE	O$XCPE1.01	0.8	2	12	-	0.916	1	KIAA0101; casein kinase 1, gamma 1ggGCGGtacca
GXP_3660484(KIAA0101	GXL_779254	KIAA0101, CSNK1G1	V$SP1F	V$SP1.03	0.91	1	17	-	0.91	1	caggtGGGCggtaccag
GXP_3660484(KIAA0101	GXL_779254	KIAA0101, CSNK1G1	V$GLIF	V$GLIS3.01	0.88	3	17	+	0.908	0.789	ggtaCCGCccacctg
GXP_3660484(KIAA0101	GXL_779254	KIAA0101, CSNK1G1	V$ZFHX	V$ZEB1.01	0.98	8	20	+	0.986	1	cgcccACCTgggg
GXP_3660484(KIAA0101	GXL_779254	KIAA0101, CSNK1G1	V$HAND	V$TWIST.01	0.94	5	25	+	0.95	0.952	taccgccCACCtggggcgcct
GXP_3660484(KIAA0101	GXL_779254	KIAA0101, CSNK1G1	V$ZF02	V$ZNF300.01	0.99	5	27	-	1	1	gtaggcgCCCCaggtgggcggta
GXP_3660484(KIAA0101	GXL_779254	KIAA0101, CSNK1G1	V$PLAG	V$PLAGL1.01	0.87	6	28	-	0.884	1	cgtagGCGCcccaggtgggcggt
GXP_3660484(KIAA0101	GXL_779254	KIAA0101, CSNK1G1	V$E2FF	V$E2F3.02	0.86	12	28	-	0.871	1	cgtagGCGCcccaggtg
GXP_3660484(KIAA0101	GXL_779254	KIAA0101, CSNK1G1	V$PRDM	V$PRDM5.01	0.71	7	35	-	0.762	0.77	taggattcgTAGGcgccccaggtgggcgg
GXP_3660484(KIAA0101	GXL_779254	KIAA0101, CSNK1G1	V$E2FF	V$E2F3.02	0.86	15	31	+	0.87	1	ctgggGCGCctacgaat
GXP_3660484(KIAA0101	GXL_779254	KIAA0101, CSNK1G1	V$EGRF	V$EGR2.01	0.79	17	33	-	0.848	0.751	ggatTCGTaggcgcccc
GXP_3660484(KIAA0101	GXL_779254	KIAA0101, CSNK1G1	V$ZF03	V$ZNF217.01	0.9	28	40	+	0.91	1	GAATcctaggcct
GXP_3660484(KIAA0101	GXL_779254	KIAA0101, CSNK1G1	V$AHRR	V$AHRARNT.01	0.92	33	57	+	0.941	1	ctaggcctttgCGTGttgatggacg
GXP_3660484(KIAA0101	GXL_779254	KIAA0101, CSNK1G1	V$HOXC	V$PBX1.01	0.78	45	61	+	0.815	0.783	gtgttGATGgacggatt
GXP_3660484(KIAA0101	GXL_779254	KIAA0101, CSNK1G1	V$PBXC	V$PBX1_MEIS1.01	0.74	45	61	+	0.812	1	gtgtTGATggacggatt
GXP_3660484(KIAA0101	GXL_779254	KIAA0101, CSNK1G1	V$HEAT	V$HSF2.02	0.95	59	83	+	0.961	1	attcgcgctgcaAGAAgcctcgccg
GXP_3660484(KIAA0101	GXL_779254	KIAA0101, CSNK1G1	V$TALE	V$MEIS1.01	0.95	78	94	+	0.972	1	tcgccgcTGTCaccact
GXP_3660484(KIAA0101	GXL_779254	KIAA0101, CSNK1G1	V$DICE	V$DICE.01	0.8	82	96	+	0.814	0.757	cgctGTCAccactgg
GXP_3660484(KIAA0101	GXL_779254	KIAA0101, CSNK1G1	V$CTCF	V$CTCF.02	0.69	79	105	-	0.699	0.75	tgccaatgcccagtggtGACAgcggcg
GXP_3660484(KIAA0101	GXL_779254	KIAA0101, CSNK1G1	V$BRAC	V$TBX20.02	0.89	82	104	-	0.984	1	gccaatgcccagtggtGACAgcg
GXP_3660484(KIAA0101	GXL_779254	KIAA0101, CSNK1G1	V$BRNF	V$BRN2.01	0.86	92	110	-	0.866	0.933	ccAATTgccaatgcccagt
GXP_3660484(KIAA0101	GXL_779254	KIAA0101, CSNK1G1	V$CLOX	V$CDP.02	0.94	97	115	-	0.956	1	ctgaacCAATtgccaatgc
GXP_3660484(KIAA0101	GXL_779254	KIAA0101, CSNK1G1	V$HOMF	V$BSX.01	0.95	97	115	+	0.964	1	gcattggcAATTggttcag
GXP_3660484(KIAA0101	GXL_779254	KIAA0101, CSNK1G1	V$NKX1	V$NKX11.01	0.84	98	114	-	0.846	1	tgaaccAATTgccaatg
GXP_3660484(KIAA0101	GXL_779254	KIAA0101, CSNK1G1	V$CAAT	V$NFY.01	0.9	100	114	-	0.917	1	tgaaCCAAttgccaa
GXP_3660484(KIAA0101	GXL_779254	KIAA0101, CSNK1G1	V$HOMF	V$BSX.01	0.95	98	116	-	0.95	1	cctgaaccAATTgccaatg
GXP_3660484(KIAA0101	GXL_779254	KIAA0101, CSNK1G1	V$CART	V$ISX.01	0.85	99	119	+	0.858	1	attggcAATTggttcaggggg
GXP_3660484(KIAA0101	GXL_779254	KIAA0101, CSNK1G1	V$DLXF	V$DLX5.01	0.91	100	118	-	0.922	1	cccctgaaccAATTgccaa
GXP_3660484(KIAA0101	GXL_779254	KIAA0101, CSNK1G1	V$RXRF	V$VDR_RXR.03	0.74	101	125	+	0.777	1	tggcaattGGTTcagggggaacggc
GXP_3660484(KIAA0101	GXL_779254	KIAA0101, CSNK1G1	V$XBBF	V$MIF1.01	0.76	107	125	+	0.833	0.85	ttggttcagggGGAAcggc
GXP_3660484(KIAA0101	GXL_779254	KIAA0101, CSNK1G1	V$MZF1	V$MZF1.02	0.99	114	124	+	0.995	1	agGGGGaacgg
GXP_3660484(KIAA0101	GXL_779254	KIAA0101, CSNK1G1	V$MYBL	V$VMYB.02	0.9	116	130	+	0.927	1	ggggAACGgcgcgga
GXP_3660484(KIAA0101	GXL_779254	KIAA0101, CSNK1G1	V$PLAG	V$PLAG1.02	0.97	113	135	+	1	1	caGGGGgaacggcgcggaaccaa
GXP_3660484(KIAA0101	GXL_779254	KIAA0101, CSNK1G1	O$TF2B	O$BRE.01	0.97	123	129	-	1	1	ccgCGCC
GXP_3660484(KIAA0101	GXL_779254	KIAA0101, CSNK1G1	V$E2FF	V$E2F.03	0.85	119	135	+	0.948	1	gaacgGCGCggaaccaa
GXP_3660484(KIAA0101	GXL_779254	KIAA0101, CSNK1G1	O$XCPE	O$XCPE1.01	0.8	124	134	+	0.896	1	gcGCGGaacca
GXP_3660484(KIAA0101	GXL_779254	KIAA0101, CSNK1G1	V$CAAT	V$NFY.01	0.9	128	142	+	0.958	1	ggaaCCAAtgggagc
GXP_3660484(KIAA0101	GXL_779254	KIAA0101, CSNK1G1	V$CLOX	V$CDP.02	0.94	127	145	+	0.96	1	cggaacCAATgggagcggt
GXP_3660484(KIAA0101	GXL_779254	KIAA0101, CSNK1G1	V$OAZF	V$ROAZ.01	0.73	128	144	-	0.746	0.75	ccGCTCccattggttcc
GXP_3660484(KIAA0101	GXL_779254	KIAA0101, CSNK1G1	V$SORY	V$SOX9.01	0.9	127	151	+	0.903	1	cggaacCAATgggagcggtggctcg
GXP_3660484(KIAA0101	GXL_779254	KIAA0101, CSNK1G1	V$EREF	V$ESRRA.01	0.87	144	166	-	0.894	1	ctccAAGGtctctcccgagccac
GXP_3660484(KIAA0101	GXL_779254	KIAA0101, CSNK1G1	V$SF1F	V$FTF.01	0.94	153	167	-	0.975	1	gctcCAAGgtctctc
GXP_3660484(KIAA0101	GXL_779254	KIAA0101, CSNK1G1	V$E2FF	V$E2F2.01	0.85	160	176	-	0.885	1	ttcccGCGCgctccaag
GXP_3660484(KIAA0101	GXL_779254	KIAA0101, CSNK1G1	V$ZF5F	V$ZF5.02	0.83	161	175	-	0.913	1	tcccgCGCGctccaa
GXP_3660484(KIAA0101	GXL_779254	KIAA0101, CSNK1G1	V$E2FF	V$E2F2.01	0.85	161	177	+	0.896	1	ttggaGCGCgcgggaaa
GXP_3660484(KIAA0101	GXL_779254	KIAA0101, CSNK1G1	V$ZF5F	V$ZF5.01	0.95	162	176	+	0.956	1	tggagcGCGCgggaa
GXP_3660484(KIAA0101	GXL_779254	KIAA0101, CSNK1G1	V$E2FF	V$E2F.03	0.85	163	179	+	0.863	1	ggagcGCGCgggaaaga
GXP_3660484(KIAA0101	GXL_779254	KIAA0101, CSNK1G1	V$ZF5F	V$ZF5.02	0.83	164	178	+	0.836	1	gagcgCGCGggaaag
GXP_3660484(KIAA0101	GXL_779254	KIAA0101, CSNK1G1	O$XCPE	O$XCPE1.01	0.8	168	178	+	0.828	1	gcGCGGgaaag
GXP_3660484(KIAA0101	GXL_779254	KIAA0101, CSNK1G1	V$E2FF	V$E2F.02	0.84	165	181	+	0.928	1	agcgcgcggGAAAgaga
GXP_3660484(KIAA0101	GXL_779254	KIAA0101, CSNK1G1	V$NF1F	V$NF1.01	0.82	168	188	-	0.83	1	ataTTGGtctctttcccgcgc
GXP_3660484(KIAA0101	GXL_779254	KIAA0101, CSNK1G1	V$ARID	V$ARID5A.01	0.87	173	193	-	0.874	1	agtttATATtggtctctttcc
GXP_3660484(KIAA0101	GXL_779254	KIAA0101, CSNK1G1	V$ARID	V$JARID2.01	0.89	177	197	-	0.898	1	ccacagTTTAtattggtctct
GXP_3660484(KIAA0101	GXL_779254	KIAA0101, CSNK1G1	V$FKHD	V$HFH1.01	0.84	182	198	+	0.873	1	ccaataTAAActgtggc
GXP_3660484(KIAA0101	GXL_779254	KIAA0101, CSNK1G1	O$VTBP	O$MTATA.01	0.84	183	199	+	0.915	1	caataTAAActgtggcg
GXP_3660484(KIAA0101	GXL_779254	KIAA0101, CSNK1G1	V$E2FF	V$RB_E2F1_DP1.01	0.71	189	205	-	0.726	0.796	ctatcCCGCcacagttt
GXP_3660484(KIAA0101	GXL_779254	KIAA0101, CSNK1G1	V$E2FF	V$E2F4.01	0.96	192	208	+	0.975	1	ctgtgGCGGgatagttt
GXP_3660484(KIAA0101	GXL_779254	KIAA0101, CSNK1G1	V$IRFF	V$IRF4.02	0.69	194	214	-	0.714	1	acccGAAAactatcccgccac
GXP_3660484(KIAA0101	GXL_779254	KIAA0101, CSNK1G1	V$MYT1	V$MYT1L.01	0.92	200	212	+	0.945	1	ggatAGTTttcgg
GXP_3660484(KIAA0101	GXL_779254	KIAA0101, CSNK1G1	V$E2FF	V$E2F.01	0.75	203	219	-	0.792	1	caaggacccGAAAacta
GXP_3660484(KIAA0101	GXL_779254	KIAA0101, CSNK1G1	V$MOKF	V$MOK2.02	0.98	202	222	+	0.981	1	atagttttcgggtCCTTgtcc
GXP_3660484(KIAA0101	GXL_779254	KIAA0101, CSNK1G1	V$RXRF	V$VDR_RXR.03	0.74	214	238	-	0.768	0.765	ccgagggtGTTTcactggacaagga
GXP_3660484(KIAA0101	GXL_779254	KIAA0101, CSNK1G1	V$OAZF	V$ROAZ.01	0.73	227	243	+	0.762	0.75	aaACACcctcggctggg
GXP_3660484(KIAA0101	GXL_779254	KIAA0101, CSNK1G1	V$ETSF	V$SPI1.03	0.88	234	254	+	0.886	1	ctcggctgGGAAgtcagttcg
GXP_3660484(KIAA0101	GXL_779254	KIAA0101, CSNK1G1	V$MYBL	V$MYBL1.02	0.83	242	256	-	0.875	1	aacgAACTgacttcc
GXP_3660484(KIAA0101	GXL_779254	KIAA0101, CSNK1G1	V$MAZF	V$MAZ.01	0.9	256	268	-	0.918	1	aggaGAGGagaga
GXP_3660484(KIAA0101	GXL_779254	KIAA0101, CSNK1G1	V$EVI1	V$EVI1.01	0.72	255	271	-	0.783	0.765	gagagGAGAggagagaa
GXP_3660484(KIAA0101	GXL_779254	KIAA0101, CSNK1G1	V$EVI1	V$EVI1.04	0.73	257	273	-	0.744	0.75	aagagaggagagGAGAg
GXP_3660484(KIAA0101	GXL_779254	KIAA0101, CSNK1G1	V$PAX6	V$PAX6.04	0.83	258	276	+	0.84	0.889	tctCCTCtcctctcttctt
GXP_3660484(KIAA0101	GXL_779254	KIAA0101, CSNK1G1	V$EVI1	V$EVI1.01	0.72	260	276	-	0.734	0.765	aagaaGAGAggagagga
GXP_3660484(KIAA0101	GXL_779254	KIAA0101, CSNK1G1	V$EVI1	V$EVI1.07	0.9	265	281	-	0.905	1	caaacAAGAagagagga
GXP_3660484(KIAA0101	GXL_779254	KIAA0101, CSNK1G1	V$CHRF	V$CHR.01	0.92	275	287	+	0.931	1	ttgtTTGAacatg
GXP_3660484(KIAA0101	GXL_779254	KIAA0101, CSNK1G1	V$YY1F	V$YY1.02	0.94	272	294	-	0.981	1	tccgcaCCATgttcaaacaagaa
GXP_3660484(KIAA0101	GXL_779254	KIAA0101, CSNK1G1	V$GREF	V$GRE.03	0.88	297	315	+	0.904	1	aaagcagacagTGTTccag
GXP_3660484(KIAA0101	GXL_779254	KIAA0101, CSNK1G1	V$DMRT	V$DMRT1.01	0.77	300	320	-	0.821	0.829	agtgcctggaacaCTGTctgc
GXP_3660484(KIAA0101	GXL_779254	KIAA0101, CSNK1G1	V$STAT	V$STAT1.01	0.77	304	322	-	0.774	1	taagtgcctGGAAcactgt
GXP_3660484(KIAA0101	GXL_779254	KIAA0101, CSNK1G1	V$STAT	V$STAT3.02	0.94	306	324	+	0.98	1	agtgTTCCaggcacttaca
GXP_3660484(KIAA0101	GXL_779254	KIAA0101, CSNK1G1	V$NKXH	V$NKX32.01	0.96	309	327	-	0.964	1	ttctgtaAGTGcctggaac
GXP_3660484(KIAA0101	GXL_779254	KIAA0101, CSNK1G1	V$LTFM	V$LACTOFERRIN.01	0.89	315	323	+	0.942	1	gGCACttac
GXP_3660484(KIAA0101	GXL_779254	KIAA0101, CSNK1G1	V$CREB	V$E4BP4.01	0.8	313	333	-	0.815	1	caccttttctGTAAgtgcctg
GXP_3660484(KIAA0101	GXL_779254	KIAA0101, CSNK1G1	V$PARF	V$TEF.01	0.85	316	332	-	0.867	1	accttttctGTAAgtgc
GXP_3660484(KIAA0101	GXL_779254	KIAA0101, CSNK1G1	V$PERO	V$PPARG.03	0.83	315	337	+	0.865	1	ggcacttacagaAAAGgtgaggc
GXP_3660484(KIAA0101	GXL_779254	KIAA0101, CSNK1G1	V$SNAP	V$PSE.01	0.75	317	335	-	0.83	0.968	cTCACcttttctgtaagtg
GXP_3660484(KIAA0101	GXL_779254	KIAA0101, CSNK1G1	V$NBRE	V$NBRE.01	0.86	324	338	+	0.86	1	agaaAAGGtgaggcg
GXP_3660484(KIAA0101	GXL_779254	KIAA0101, CSNK1G1	V$RU49	V$RU49.01	0.98	348	354	-	0.994	1	cAGTAcc
GXP_3660484(KIAA0101	GXL_779254	KIAA0101, CSNK1G1	V$MIZ1	V$MIZ1.01	0.96	353	363	-	0.968	1	cccgcCCTCca
GXP_3660484(KIAA0101	GXL_779254	KIAA0101, CSNK1G1	V$KLFS	V$KLF7.01	0.92	351	367	+	0.946	1	actggagGGCGgggggg
GXP_3660484(KIAA0101	GXL_779254	KIAA0101, CSNK1G1	V$ZF02	V$ZNF219.01	0.91	348	370	-	0.947	1	ggaccCCCCcgccctccagtacc
GXP_3660484(KIAA0101	GXL_779254	KIAA0101, CSNK1G1	V$PURA	V$PURALPHA.01	0.97	354	366	+	0.975	1	ggAGGGcgggggg
GXP_3660484(KIAA0101	GXL_779254	KIAA0101, CSNK1G1	V$SP1F	V$SP1.03	0.91	352	368	+	0.96	1	ctggaGGGCgggggggt
GXP_3660484(KIAA0101	GXL_779254	KIAA0101, CSNK1G1	V$EGRF	V$WT1.01	0.92	353	369	+	0.984	0.953	tggagggCGGGggggtc
GXP_3660484(KIAA0101	GXL_779254	KIAA0101, CSNK1G1	V$ZF02	V$ZNF300.01	0.99	350	372	-	0.993	1	gaggaccCCCCcgccctccagta
GXP_3660484(KIAA0101	GXL_779254	KIAA0101, CSNK1G1	V$NDPK	V$NM23.01	0.89	354	370	+	0.933	0.949	ggAGGGcgggggggtcc
GXP_3660484(KIAA0101	GXL_779254	KIAA0101, CSNK1G1	V$EGRF	V$WT1.01	0.92	355	371	+	0.933	0.837	gagggcgGGGGggtcct
GXP_3660484(KIAA0101	GXL_779254	KIAA0101, CSNK1G1	V$GLIF	V$GLIS2.01	0.86	357	371	-	0.983	1	aggaCCCCcccgccc
GXP_3660484(KIAA0101	GXL_779254	KIAA0101, CSNK1G1	V$KLFS	V$KKLF.01	0.91	356	372	+	0.925	1	agggcGGGGgggtcctc
GXP_3660484(KIAA0101	GXL_779254	KIAA0101, CSNK1G1	V$MAZF	V$MAZR.01	0.88	358	370	+	0.934	1	ggcgggGGGGtcc
GXP_3660484(KIAA0101	GXL_779254	KIAA0101, CSNK1G1	V$PLAG	V$PLAGL1.02	0.81	360	382	+	0.868	1	cgggGGGGtcctcccggcagcct
GXP_3660484(KIAA0101	GXL_779254	KIAA0101, CSNK1G1	V$AP2F	V$AP2.01	0.9	381	395	+	0.9	0.831	ctgGCCAcgggcgac
GXP_3660484(KIAA0101	GXL_779254	KIAA0101, CSNK1G1	V$AP2F	V$TCFAP2E.01	0.91	381	395	-	0.921	0.819	gtcgcccgTGGCcag
GXP_3660484(KIAA0101	GXL_779254	KIAA0101, CSNK1G1	V$EBOX	V$USF.03	0.89	380	396	-	0.901	1	tgtcgccCGTGgccagg
GXP_3660484(KIAA0101	GXL_779254	KIAA0101, CSNK1G1	V$EBOX	V$MYCMAX.03	0.91	381	397	+	0.953	0.842	ctggccaCGGGcgacag
GXP_3660484(KIAA0101	GXL_779254	KIAA0101, CSNK1G1	V$CHRE	V$CHREBP_MLX.01	0.82	386	402	+	0.84	1	CACGggcgacagacgcc
GXP_3660484(KIAA0101	GXL_779254	KIAA0101, CSNK1G1	V$WHNF	V$WHN.01	0.95	395	405	+	0.95	1	cagACGCcaga
GXP_3660484(KIAA0101	GXL_779254	KIAA0101, CSNK1G1	V$NR2F	V$COUP.01	0.82	392	416	+	0.835	1	cgacagacgccagAGGTccccctgg
GXP_3660484(KIAA0101	GXL_779254	KIAA0101, CSNK1G1	V$PLAG	V$PLAG1.02	0.97	393	415	-	1	1	caGGGGgacctctggcgtctgtc
GXP_3660484(KIAA0101	GXL_779254	KIAA0101, CSNK1G1	V$STAF	V$ZNF76_143.01	0.76	396	426	+	0.774	0.81	agacgccagaggtCCCCctgggccctgtgcg
GXP_3660484(KIAA0101	GXL_779254	KIAA0101, CSNK1G1	V$NOLF	V$OLF1.02	0.88	402	424	+	0.908	1	cagaggTCCCcctgggccctgtg
GXP_3660484(KIAA0101	GXL_779254	KIAA0101, CSNK1G1	V$XBBF	V$XBOX.01	0.9	404	422	-	0.938	0.875	cagggCCCAgggggacctc
GXP_3660484(KIAA0101	GXL_779254	KIAA0101, CSNK1G1	V$AP2F	V$TCFAP2B.01	0.86	407	421	-	0.882	1	aggGCCCagggggac
GXP_3660484(KIAA0101	GXL_779254	KIAA0101, CSNK1G1	V$PRDM	V$PRDM5.01	0.71	402	430	-	0.799	0.96	ttggcgcacAGGGcccagggggacctctg
GXP_3660484(KIAA0101	GXL_779254	KIAA0101, CSNK1G1	V$E2FF	V$RB_E2F1_DP1.01	0.71	416	432	-	0.795	1	gtttgGCGCacagggcc
GXP_3660484(KIAA0101	GXL_779254	KIAA0101, CSNK1G1	V$ZF5F	V$ZF5.01	0.95	418	432	+	0.963	1	ccctgtGCGCcaaac
GXP_3660484(KIAA0101	GXL_779254	KIAA0101, CSNK1G1	V$E2FF	V$E2F.02	0.84	419	435	+	1	1	cctgtgcgcCAAActca
GXP_3660484(KIAA0101	GXL_779254	KIAA0101, CSNK1G1	V$EVI1	V$MEL1.02	0.99	428	444	-	0.998	1	ctagctaGATGagtttg
GXP_3660484(KIAA0101	GXL_779254	KIAA0101, CSNK1G1	V$KLFS	V$BTEB3.01	0.93	442	458	+	0.948	1	tagccagGGAGtagccg
GXP_3660484(KIAA0101	GXL_779254	KIAA0101, CSNK1G1	V$RORA	V$REV-ERBA.03	0.72	460	482	-	0.778	0.75	cctcttctagGTAAaggggccag
GXP_3660484(KIAA0101	GXL_779254	KIAA0101, CSNK1G1	V$BCL6	V$BCL6.02	0.77	467	483	+	0.791	1	ctttaccTAGAagagga
GXP_3660484(KIAA0101	GXL_779254	KIAA0101, CSNK1G1	V$STAT	V$STAT5A.01	0.84	466	484	+	0.846	0.754	ccttTACCtagaagaggaa
GXP_3660484(KIAA0101	GXL_779254	KIAA0101, CSNK1G1	V$ETSF	V$SPI1.02	0.96	473	493	+	0.992	1	ctagaagaGGAAgtcgcaggg
GXP_3660484(KIAA0101	GXL_779254	KIAA0101, CSNK1G1	V$KLFS	V$KLF6.01	0.92	485	501	+	0.945	1	gtcgcaGGGGcagggta
GXP_3660484(KIAA0101	GXL_779254	KIAA0101, CSNK1G1	V$SP1F	V$SP1.01	0.88	487	503	+	0.901	1	cgcagGGGCagggtaag
GXP_3660484(KIAA0101	GXL_779254	KIAA0101, CSNK1G1	V$GATA	V$GATA1.04	0.91	501	513	-	0.925	1	gcagGATAacctt
GXP_3660484(KIAA0101	GXL_779254	KIAA0101, CSNK1G1	V$GREF	V$ARE.02	0.89	503	521	+	0.929	1	ggttatcctgctGTTCtgg
GXP_3660484(KIAA0101	GXL_779254	KIAA0101, CSNK1G1	V$HAND	V$TAL1_E2A.02	0.98	502	522	-	0.991	1	tccagaaCAGCaggataacct
GXP_3660484(KIAA0101	GXL_779254	KIAA0101, CSNK1G1	V$ZICF	V$ZIC3.01	0.88	506	520	-	0.896	1	cagaaCAGCaggata
GXP_3660484(KIAA0101	GXL_779254	KIAA0101, CSNK1G1	V$PAX3	V$PAX3.01	0.76	522	540	+	0.787	0.78	aTCGCcaggctctcctctc
GXP_3660484(KIAA0101	GXL_779254	KIAA0101, CSNK1G1	V$MAZF	V$MAZ.01	0.9	530	542	-	0.918	1	tggaGAGGagagc
GXP_3660484(KIAA0101	GXL_779254	KIAA0101, CSNK1G1	V$NRSF	V$NRSF.01	0.69	524	554	-	0.74	1	accccAGCAgcttggagaggagagcctggcg
GXP_3660484(KIAA0101	GXL_779254	KIAA0101, CSNK1G1	V$IRFF	V$IRF4.02	0.69	553	573	-	0.761	0.75	ttccGACAccgagtcctggac
GXP_3660484(KIAA0101	GXL_779254	KIAA0101, CSNK1G1	V$DEAF	V$NUDR.01	0.73	565	583	+	0.754	1	gtgTCGGaaccctcctgcc
GXP_3660484(KIAA0101	GXL_779254	KIAA0101, CSNK1G1	V$SPZ1	V$SPZ1.01	0.94	570	580	-	0.975	1	aGGAGggttcc
GXP_3660484(KIAA0101	GXL_779254	KIAA0101, CSNK1G1	V$KLFS	V$KLF6.01	0.92	575	591	-	0.945	1	tcagaaGGGGcaggagg
GXP_3660484(KIAA0101	GXL_779254	KIAA0101, CSNK1G1	V$RXRF	V$VDR_RXR.04	0.79	576	600	-	0.878	0.929	aaagggtGTTCagaaggggcaggag
