# Supplementary material for: PAF-Wnt signaling-induced cell plasticity is required for maintenance of breast cancer cell stemness
Source: Nat Commun. 2016 Feb 4;7:10633. doi: 10.1038/ncomms10633 (PMC4743006; doi:10.1038/ncomms10633)
Supplement: Supplementary Data 2 — A list of clinical cancer drugs used for PAF targeting screening clinical cancer drugs used in screening were listed. [file ncomms10633-s3.xlsx]

## Sheet: CCD list
Supplementary Data 2: A list of clinical cancer drugs used for PAF targeting screening clinical cancer drugs used in screening were listed.
Created from table as a format/contents check
Plate1	1	2	3	4	5	6	7	8	9	10	11	12
A	DMSO	ABT-263	ABT-869	AZD 0530	BIBF-1120	BMS-536924	CEDIRANIB	CI 1040	LENALIDOMIDE	PD 0325901	PERIFOSINE	Empty
B	DMSO	STF-62247	TRICHOSTATIN A	Y-27632	ELESCLOMOL	ENZASTAURIN	OBATOCLAX	AZD 2281	SB 431542	PF-2341066	NVP AUY922	Empty
C	DMSO	HA14-1	SB 216763	MK-2206	PD 153035	SU 11274	Brivanib	PXD101	BSI-201	PCI-24781	KU-55933	Empty
D	DMSO	GSK1904529A	PF-04217903	NVP LAQ824	JNJ-26481585	AG014699	AZD1152-HQPA	PLX4720	PLX4032	GANETESPIB	BMN673	Empty
E	RPMI	BMS 204352	CHIR 98014	BX 912	GW 843682X	SU 6656	PD 180970	GSK 269962A	U 73122	DEGUELIN	LE 135	Empty
F	RPMI	NSC 625987	GW 441756	DR 2313	PD 166793	AEG 3482	PIK 75	SD 169	PIK 90	PD 169316	LY 294002	Empty
G	RPMI	NU 1025	IVACHTIN	CHIR 99021	SD 208	BX 795	AZD 7762	LY 333531	NVP TAE684	AS 252424	MK-1775	Empty
H	RPMI	TRICIRIBINE	CHK2 INHIBITOR II	COMPOUND 401	DNA-PK INHIBITOR V	R59022	JNK INHIBITOR X	NSC23766	SB 218078	SP600125	Tramatinib_.5mM	Empty
Created from table as a format/contents check
Plate2	1	2	3	4	5	6	7	8	9	10	11	12
A	Empty	AXITINIB	17-AAG	BORTEZOMIB	BOSUTINIB	BEXAROTENE	CANERTINIB	CYCLOPAMINE	DASATINIB	17-DMAG	CHIR 258	DMSO
B	Empty	GELDENAMYCIN	H-89	LAPATINIB	LESTAURTINIB	MASITINIB	BEZ 235	NILOTINIB	PD 98059	PAZOPANIB	PKC412	DMSO
C	Empty	ROSCOVITINE	SB 202190	SB 203580	SORAFENIB	SUNITINIB	STAUROSPORINE	TANDUTINIB	TEMSIROLIMUS	AG 490	VATALANIB	DMSO
D	Empty	VANDETANIB	ZSTK474							METFORMIN	2DG	DMSO
E	Empty	FK-506	RAPAMYCIN	SARACATINIB	AZD 6244	ABT-737	ABT-888	BI 2536	BMS-599626	BIBW2992	ERLOTINIB	RPMI
F	Empty	Fingolimod	GEFITINIB	GDC-0449	HYPOTHEMYCIN	IMATINIB	LBH-589	MGCD0103	MS-275	MOTESANIB	MOTESANIB	RPMI
G	Empty	RDEA119	ROFECOXIB	VORINOSTAT	TOZASERTIB	VX-702	ZM447439					RPMI
H	Empty	PI-103	AS-604850	TGX 221	COMPOUND C	AS-041164	GDC 0941	Pp121		A-769662	AICAR	RPMI
